# Supplementary material for: Regulation of the WNT-CTNNB1 signaling pathway by severe fever with thrombocytopenia syndrome virus in a cap-snatching manner
Source: mBio. 2023 Oct 26;14(6):e01688-23. doi: 10.1128/mbio.01688-23 (PMC10746258; doi:10.1128/mbio.01688-23)
Supplement: Table S1 — RIP-seq analysis showing SFTSV L protein interacted candidate genes. [file mbio.01688-23-s0002.xlsx]

## Sheet: S1 Table.Interacted Candidate g
Table S1. RIP-seq analysis showing SFTSV L protein interacted candidate genes. RIP-seq analysis showing SFTSV L protein interacted candidate genes. log2 (GFP/Lp percentage of Input (% input)), the percentage of the RNA put down from RIP in the input taken the logarithm base 2. log2 (Relative percent of Input), the relative percent of SFTSV L protein input (Input counts/Output counts) normalized t…
	Genes	log2(GFP percent of Input-Rep1)	log2(GFP percent of Input-Rep2)	log2(GFP percent of Input-Rep3)	log2(Lp percent of Input-Rep1)	log2(Lp percent of Input-Rep2)	log2(Lp percent of Input-Rep3)	log2(Relatie percent of Input)	Pvalue
	SKI	-5.86909	-5.97289	-5.90234	2.95059	1.55944	2.23708	8.16381	3.5e-05
	PARK7	-7.07731	-6.95696	-6.84837	-4.85843	-1.13636	0.0861032	4.99132	0.0285
	PGD	-3.19012	-6.74381	-6.62688	1.9587	-2.01726	-0.324485	5.39259	0.0302
	TARDBP	-7.52363	-3.62764	-2.90535	1.09058	-0.346761	1.69348	5.49797	0.0242
	VPS13D	-4.82876	-4.78364	-4.92627	-1.25656	1.84218	0.683809	5.26937	0.00433
	ZBTB40	-5.24767	-5.41013	-5.11465	-0.614502	2.11425	1.20015	6.15745	0.00158
	SRRM1	-7.08195	-3.43137	-3.41549	0.0230456	1.54203	0.316757	5.27021	0.0156
	CLIC4	-6.07404	-2.04805	-5.54859	1.50182	1.08751	1.09574	5.78525	0.0104
	SYF2	-6.50231	-6.60459	-6.5722	-1.08009	-1.96315	-0.149441	5.49547	0.000469
	EPB41	-3.31716	-6.85195	-7.11285	-0.947173	-3.17551	-0.904463	4.08494	0.0466
	ZCCHC17	-6.97621	-6.98098	-7.14203	-0.182859	-0.793031	0.302042	6.80846	2.94e-05
	PTP4A2	-7.04201	-6.97881	-2.31544	-0.323385	0.775898	0.0562289	5.615	0.0246
	AGO1	-6.90727	-6.71025	-6.89709	0.829729	1.02663	-3.31202	6.35298	0.0109
	THRAP3	-2.77376	-1.4307	-2.16262	-0.704079	-0.97939	0.442088	1.70856	0.0428
	FOXJ3	-5.45512	-5.53926	-5.1948	0.0247325	2.41222	1.81788	6.81467	0.000714
	P3H1	-4.98562	-4.97843	-4.47288	0.137136	3.10728	-0.376856	5.76816	0.00631
	CDC20	-5.38172	-5.16534	-4.97896	0.321046	-0.612729	3.25911	6.16448	0.00626
	KIF2C	-5.84745	-6.01579	-5.91592	0.906099	2.41617	1.81374	7.63839	6.56e-05
	RPS8	-8.58737	-8.32916	-8.35816	-1.20673	1.41255	-2.56089	7.63987	0.00283
	STIL	-4.92491	-4.90729	-4.88545	0.919314	2.1548	3.5607	7.11748	0.000736
	EPS15	-5.89042	-6.00305	-5.9559	0.822122	3.06636	-0.488641	7.08307	0.00242
	NRDC	-6.7323	-6.75398	-1.32493	1.87383	1.61013	-0.555048	5.91338	0.0395
	TXNDC12	-5.37417	-5.1805	-5.01725	1.26416	-0.486896	-1.50162	4.94919	0.0037
	CC2D1B	-4.8065	-5.18803	-5.18362	0.446569	-1.28571	3.32899	5.88933	0.0121
	PRPF38A	-7.60166	-7.72935	-7.72165	0.767074	0.263321	1.54714	8.5434	2.22e-05
	SCP2	-5.51813	-5.3776	-5.43059	-2.89496	-1.0586	-0.71649	3.88542	0.00458
	MRPL37	-6.39075	-6.06973	-6.12324	-0.82763	2.30855	1.64537	7.23667	0.00165
	JAK1	-5.25591	-1.59981	-5.07889	1.08111	1.66062	0.764595	5.14698	0.0134
	USP33	-6.34899	-6.38326	-2.56698	0.660423	0.411196	0.407924	5.59293	0.0116
	CNN3	-6.16873	-6.11384	-6.11737	1.3407	2.9154	-1.62889	7.00905	0.00625
	TRMT13	-5.28841	-5.12672	-5.67373	-1.12216	-2.79677	1.04174	4.40389	0.0172
	SLC16A1	-7.91952	-7.88788	-7.90641	-0.188422	0.373719	1.00427	8.30113	1.76e-05
	PHTF1	-4.16779	-4.09725	-4.14421	-2.87844	-0.100578	-1.42241	2.66927	0.0292
	RPRD2	-6.01701	-6.10194	-5.9559	-1.99213	1.26879	-3.60413	4.58246	0.033
	GATAD2B	-5.95763	-5.85023	-5.64955	1.09224	-2.17006	-3.22078	4.38627	0.028
	RAB13	-6.1063	-6.38654	-6.57648	-3.32797	0.9494	-0.700757	5.33	0.0131
	HAX1	-6.71447	-6.556	-6.70324	0.928403	-1.70823	-3.07084	5.37435	0.0102
	ADAR	-7.63521	-1.24681	-3.90216	1.32103	2.03341	1.80696	5.98186	0.0327
	ASH1L	-7.1432	-7.05484	-3.37923	-0.102506	0.629853	-0.212927	5.9639	0.00929
	MEX3A	-4.02082	-4.6153	-4.41669	-1.84157	-0.266332	1.98369	4.30953	0.0185
	LMNA	-4.28516	-4.487	-4.67801	-1.95069	4.13132	0.356284	5.32903	0.0399
	ISG20L2	-5.90097	-2.35698	-5.86783	0.190102	1.46943	0.123746	5.30302	0.0134
	PRCC	-6.13785	-5.99878	-6.00754	-1.99511	1.42106	-0.316899	5.75107	0.00433
	DCAF8	-6.83211	-6.86609	-7.12459	-0.426409	1.59723	-3.24537	6.24941	0.0113
	RP11-574F21.3	-6.98367	-7.04865	-7.24511	-0.820906	1.75452	-3.36351	6.28251	0.0132
	COPA	-7.29685	-7.11132	-7.18471	1.17443	0.0194375	-2.97317	6.60453	0.00593
	UHMK1	-6.08795	-2.15714	-6.05739	0.933687	1.74406	-0.33059	5.54988	0.0182
	METTL13	-5.21424	-5.3776	-5.50434	-2.68976	0.799457	0.0551083	4.75366	0.0111
	ABL2	-5.86371	-6.04922	-5.89551	0.118919	1.63674	-0.745095	6.273	0.000851
	ACBD6	-5.80315	-6.06156	-5.86083	1.86076	-0.855448	1.27789	6.66958	0.0013
	C1orf27	-5.50437	-5.86908	-6.0635	-0.104825	-3.16285	1.62287	5.26404	0.0202
	KDM5B	-5.78619	-5.44821	-5.36282	-0.517328	1.69592	1.16196	6.31259	0.000746
	FLVCR1	-4.52221	-4.56995	-4.64578	-0.595329	-0.8774	1.37079	4.54534	0.00303
	GPATCH2	-5.81992	-5.78228	-5.76657	-0.068331	1.32071	-1.25027	5.79029	0.00146
	SDE2	-0.0736437	-4.02195	-4.26873	1.97315	0.66181	1.41394	4.13774	0.0427
	SNAP47	-1.68335	-6.17569	-2.50103	0.445651	2.07752	2.58895	5.15739	0.0277
	NUP133	-6.34899	-6.3024	-2.20907	-0.302548	1.13795	1.32029	5.67205	0.018
	COG2	-6.30202	-6.09796	-6.24117	-1.10398	2.25446	1.1196	6.97041	0.00213
	EXOC8	-5.86371	-6.02422	-6.00754	-1.41117	-1.15465	0.219681	5.18311	0.000523
	SPRTN	-5.60455	-5.53926	-5.55728	0.502003	-1.89073	2.72579	6.01272	0.0107
	COA6	-6.14674	-6.06156	-6.11737	0.63182	2.68415	-0.263385	7.12608	0.00123
	GGPS1	-5.61099	-5.80202	-5.78888	-1.08205	-2.37387	-1.17154	4.19147	0.000572
	FH	-5.37417	-5.33757	-5.05455	0.428656	0.688302	-0.2776	5.53522	5.47e-05
	CEP170	-7.37647	-7.59433	-3.84127	0.154061	2.49424	-2.67973	6.26021	0.0315
	SDCCAG8	-5.54528	-5.89689	-5.77404	-3.76619	1.47192	0.0985597	5.00683	0.0333
	COX20	-5.89042	-5.93315	-2.39607	0.397519	2.26214	1.32943	6.06958	0.00926
	ANKRD16	-2.16405	-2.70006	-2.67179	1.65187	4.38617	-0.407101	4.38895	0.035
	FAM171A1	-5.55866	-1.58113	-1.9371	0.871298	0.682914	1.11865	3.91659	0.0374
	VIM	-2.89322	-2.66276	-0.798032	0.478877	0.647563	1.37877	2.95308	0.0147
	ITGB1	-6.52635	-6.53255	-6.51537	1.71323	1.90813	1.84243	8.34602	1.35e-08
	CSTF2T	-6.22856	-6.42525	-6.00754	1.12727	1.77135	-3.72163	5.94611	0.0267
	ZWINT	-7.35169	-7.39261	-7.25316	0.840458	1.34595	-4.91117	6.42423	0.0329
	CDK1	-6.35284	-6.23862	-6.51537	-3.99992	-1.22437	-2.88427	3.66609	0.0106
	RUFY2	-3.76696	-3.42091	-7.43388	-0.183684	1.38892	1.26842	5.69847	0.0145
	DNA2	-5.11808	-4.51119	-4.87158	0.528797	0.730987	-2.36828	4.46412	0.0118
	SUPV3L1	-5.34357	-5.33079	-5.44939	-1.04696	2.03924	1.77069	6.29557	0.00311
	HK1	-6.36812	-2.47632	-2.5936	1.95828	1.80427	2.29195	5.83084	0.0106
	AGAP5	-3.17816	-3.00272	-2.85208	-0.345234	2.20797	2.86548	4.58705	0.00957
	ZNF503	-5.84745	-5.90147	-5.92937	0.351061	-0.118382	-3.5732	4.77925	0.0181
	RPS24	-5.05175	-3.84646	-8.51357	-2.52949	-0.386925	-0.608148	4.62907	0.0409
	ANXA11	-1.51236	-4.78364	-4.78545	0.502628	-0.0361197	1.43476	4.32757	0.021
	NOC3L	-6.79301	-6.87311	-7.04033	1.09624	-3.16016	-4.51106	4.71049	0.0495
	PDCD11	-4.09886	-1.3839	-4.10633	1.07329	1.43568	1.13801	4.41202	0.00845
	PRDX3	-5.6174	-5.59691	-5.47712	0.522058	-0.886322	-1.51199	4.93839	0.00121
	SEC23IP	-5.57192	-5.69521	-5.28125	-2.64227	-2.17879	0.694569	4.14063	0.017
	WDR11	-6.01701	-5.64143	-5.71314	1.44715	1.9284	-0.978303	6.58961	0.0019
	TUBGCP2	-2.40644	-5.95095	-5.68962	2.35682	-0.363328	-0.638656	5.13395	0.0261
	AP2A2	-5.28035	-1.41533	-5.22783	3.91038	3.78082	4.41638	8.01036	0.00346
	RRM1	-7.66954	-7.7825	-7.69631	0.552123	0.374318	-4.42949	6.54843	0.016
	HBD	-2.78145	-2.61332	-3.28764	-0.377288	-0.788203	0	2.50564	0.00119
	TUB	-5.38923	-5.41654	-5.40194	1.48063	-1.51259	3.32822	6.50132	0.00996
	TEAD1	-5.19722	-4.78364	-4.82916	1.8604	3.41852	-2.29433	5.93154	0.0256
	FAR1	-2.71606	-6.31276	-6.08168	-1.74269	0.179152	-1.131	4.13865	0.0329
	CCDC34	-4.58895	-4.90729	-4.78545	0.43003	0.0646308	-1.07797	4.56613	0.000596
	TCP11L1	-1.46644	-4.74336	-5.38251	-0.231418	2.57062	1.56047	5.16399	0.0243
	EXT2	-4.60194	-4.78364	-4.91279	-0.313066	0.0146837	0.260938	4.75364	1.49e-05
	AMBRA1	-4.82876	-4.79354	-4.49113	-2.69922	1.77093	-1.7052	3.82664	0.0481
	PSMC3	-7.50127	-3.60163	-7.6544	0.432559	-2.77331	1.62479	6.01378	0.0322
	CCDC86	-6.29803	-6.20565	-5.96898	-1.42353	-0.120009	2.30352	6.41088	0.00427
	FEN1	-6.74699	-6.65974	-6.83414	0.400058	-1.64273	-4.47804	4.84005	0.0268
	GANAB	-0.808386	-6.88935	-6.78689	0.896012	2.05651	1.18465	6.20727	0.0383
	RTN3	-5.72221	-5.70573	-5.48625	-3.28246	-1.69162	-2.16465	3.25849	0.00242
	SCYL1	-5.8365	-5.71096	-5.55728	-3.43412	0.0756092	-2.11869	3.87585	0.0195
	KLC2	-5.6174	-5.48532	-5.53105	2.39441	0.398019	-3.19053	5.41189	0.0296
	SPTBN2	-6.40564	-6.5589	-6.42331	0.0275869	1.30616	-2.87739	5.94807	0.00864
	GSTP1	-6.54664	-6.14896	-6.10558	0.569044	-2.33144	-0.336737	5.56735	0.00304
	NDUFV1	-1.5792	-6.18324	-5.88174	-0.925198	1.03401	1.37609	5.04303	0.0378
	KMT5B	-5.02472	-5.00422	-5.04222	2.08511	-1.72777	2.55328	5.99393	0.0115
	ARAP1	-4.85069	-4.95216	-5.10283	-0.833687	0.739678	-1.537	4.42489	0.00283
	RNF169	-5.57851	-5.83114	-5.33277	1.50997	1.74986	0.71565	6.90597	3.64e-05
	SERPINH1	-4.26896	-4.19008	-3.9987	-1.18486	3.10205	3.09965	5.82486	0.0152
	THAP12	-5.8957	-1.86976	-1.94539	0.20076	1.20047	1.72357	4.27855	0.038
	CLNS1A	-7.30679	-7.28973	-7.3005	-0.579857	-0.600149	-3.709	5.66934	0.0055
	CEP57	-5.59159	-5.57985	-5.6975	-2.64227	2.91932	-2.16465	4.99378	0.0485
	AASDHPPT	-5.68608	-5.3907	-5.45869	-3.26233	2.11483	2.26506	5.88434	0.0319
	DDX10	-7.33429	-7.28273	-7.53411	-0.29793	1.09245	-2.45425	6.83047	0.00273
	PPP2R1B	-5.05337	-5.21036	-4.81474	-0.055148	4.58959	0.131432	6.58145	0.0124
	ZW10	-4.76091	-4.89814	-4.77059	1.4081	0.0998844	2.31691	6.08484	0.000704
	BUD13	-5.28035	-5.42293	-5.05455	0.49762	2.94503	-1.80712	5.79779	0.0136
	SIK3	-4.91454	-4.91637	-4.87158	1.8501	0.480868	3.43478	6.82275	0.00133
	KMT2A	-1.97511	-7.52622	-3.65671	0.559465	0.606583	1.43912	5.25441	0.0345
	EI24	-7.27066	-7.1251	-7.10102	-0.248975	1.06724	1.15778	7.82427	6.87e-05
	ZBTB44	-5.69822	-5.59691	-5.75151	1.51628	1.17944	-1.51739	6.07499	0.0032
	JAM3	-5.37417	-5.19551	-5.13801	-0.38438	1.25072	1.07794	5.88399	0.000357
	RAD51AP1	-5.38923	-5.22506	-5.26012	1.47481	2.65606	-0.180074	6.6084	0.00131
	NOP2	-7.74612	-7.71119	-7.64016	-0.931351	0.843567	-0.732728	7.42565	0.00019
	PEX5	-5.32019	-5.13452	-5.0046	-2.39382	1.38572	2.8726	5.7746	0.0213
	MAGOHB	-6.24521	-6.39631	-6.35518	-0.650872	0.791894	-0.885619	6.08404	0.00032
	CDKN1B	-4.5358	-4.35955	-3.74855	3.32519	-0.909224	3.7334	6.26442	0.0141
	ASUN	-6.63457	-6.35347	-2.84024	-2.48934	0.903574	1.56209	5.2682	0.0396
	CAPRIN2	-3.98161	-3.90979	-3.77859	-0.677363	0.417697	2.60621	4.67217	0.00845
	DDX11	-6.68426	-6.82808	-7.09804	-0.733481	-0.15162	-0.885375	6.27997	1.6e-05
	KIF21A	-5.79752	-6.2204	-5.96246	2.54518	-2.12559	1.61495	6.67164	0.00961
	DDX23	-8.59551	-4.76616	-4.98438	0.326498	0.449908	0.650335	6.59093	0.00612
	PFDN5	-6.31785	-6.27793	-5.91592	-2.37642	-2.03233	1.48358	5.19551	0.0138
	RP11-644F5.10	-4.34817	-4.60409	-4.45439	-1.84637	-0.527044	-1.35126	3.22732	0.00119
	BLOC1S1	-4.16779	-4.52314	-4.33819	-1.79125	-0.499433	-1.36938	3.12302	0.00137
	TIMELESS	-7.67723	-2.70945	-7.77663	0.346001	1.70371	1.39063	7.20122	0.0139
	ATP5B	-4.63349	-3.42923	-2.09649	0.176649	0.506504	-0.0925802	3.58326	0.00891
	LLPH	-5.9677	-5.88305	-6.00754	-4.01804	-0.897075	1.17354	4.70557	0.0356
	RP11-745O10.4	-5.80877	-5.86439	-5.90234	-3.92507	-0.874742	1.14372	4.6398	0.0346
	GLIPR1	-6.01701	-5.91059	-5.9559	0.350599	1.96542	1.89636	7.36529	0.000153
	KRR1	-6.9911	-1.58553	-6.96397	1.19887	2.31437	0.829678	6.62784	0.0232
	ACSS3	-2.16405	-1.33157	-1.93639	-0.200943	-0.788203	-0.982635	1.15341	0.028
	METAP2	-8.49119	-8.59908	-5.0162	-2.14406	-3.37825	-0.746918	5.27908	0.0196
	SNRPF	-8.4123	-8.5126	-2.72188	-0.481867	0.151819	-0.548443	6.2561	0.0315
	LTA4H	-5.70426	-5.66318	-5.47712	1.60879	2.75013	2.53871	7.91406	2.46e-05
	TMPO	-8.10084	-4.27044	-4.15539	-0.00701061	1.28061	-0.188117	5.87071	0.013
	UTP20	-7.21469	-7.05484	-3.37003	-0.296887	-3.28468	0.906251	4.98808	0.0478
	CHPT1	-4.05899	-3.62945	-3.6545	-1.93805	0.502169	-1.50668	2.80012	0.0215
	TDG	-5.41153	-5.68461	-5.43059	-0.0266082	-0.314711	1.88297	6.02279	0.000977
	MTERF2	-4.71383	-4.63745	-5.02979	0.8639	-1.30179	2.87884	5.60734	0.00986
	PRDM4	-5.49047	-5.5568	-5.6414	-3.80149	0.554429	-1.97344	3.82272	0.039
	PPTC7	-3.9616	-4.08118	-4.12096	0.813622	2.61585	2.44407	6.01243	0.000477
	RBM19	-6.62188	-6.59613	-6.67956	-1.33287	-2.6809	1.46991	5.78457	0.0091
	MED13L	-6.06469	-0.768231	-6.36016	1.4802	1.73849	2.1096	6.17379	0.0278
	RNF34	-5.47643	-5.81666	-5.5745	-1.40449	-1.33082	3.19288	5.77505	0.0193
	ZCCHC8	-5.31231	-5.4293	-5.31238	-0.615519	2.03581	0.543666	6.00598	0.00145
	RSRC2	-5.27063	-8.87146	-4.40916	-1.05319	-1.10688	-1.84039	4.85026	0.0251
	GTF2H3	-5.14494	-5.07896	-5.02979	2.53186	-0.788933	3.41615	6.80426	0.00603
	ZNF664	-3.06932	-7.49169	-7.60077	0.463132	0.835669	-0.601528	6.28635	0.0155
	EP400NL	-4.73756	-1.05832	-4.66199	2.03295	2.47764	-0.0673047	4.96705	0.0264
	FBRSL1	-4.98562	-5.46069	-5.28125	1.06567	0.590333	0.739733	6.0411	6.76e-06
	CENPJ	-5.81992	-6.01579	-6.12908	-3.5407	1.49458	1.63607	5.85158	0.0265
	LRCH1	-3.92072	-4.21975	-3.6545	1.2504	1.40299	3.81461	6.08766	0.00198
	SUCLA2	-5.56531	-5.57412	-5.63321	-3.42056	1.65962	2.15193	5.72121	0.0325
	KPNA3	-5.93215	-5.5568	-5.49532	0.840562	2.16239	-3.05156	5.64522	0.0229
	UTP14C	-2.75096	-6.12564	-6.21944	1.82745	-2.54232	0.82778	5.06965	0.044
	MYCBP2	-6.78449	-6.613	-3.03537	0.565299	-0.747124	-2.21939	4.67721	0.033
	DNAJC3	-5.3967	-5.57985	-5.79624	0.810009	2.90137	-1.86759	6.20553	0.011
	IPO5	-1.32901	-4.72635	-8.596	0.372012	1.20734	1.84312	6.02461	0.0482
	STK24	-5.48347	-5.33757	-5.30208	-1.26935	3.7896	3.14523	7.26287	0.0103
	TM9SF2	-5.46226	-5.2964	-5.32261	0.872392	1.03109	-1.21448	5.59009	0.00153
	COL4A1	-5.18001	-5.5626	-5.32261	-3.35554	1.38374	3.26024	5.78455	0.0427
	TFDP1	-6.18608	-6.09396	-6.26258	-3.64315	1.61497	2.4135	6.30931	0.0294
	APEX1	-7.71955	-7.85518	-3.24112	-3.12505	0.808662	0.380314	5.62659	0.0456
	CHD8	-3.8336	-7.44692	-2.33117	-0.517698	1.17576	0.828064	5.03261	0.0349
	SALL2	-5.35895	-5.36438	-5.59995	2.46343	0.486965	1.70859	6.99409	0.000274
	RBM23	-6.97621	-6.84721	-6.73423	1.72324	0.819878	-0.445631	7.55171	0.000283
	PSMB5	-5.40414	-5.371	-5.39226	1.73976	2.73656	1.27683	7.30685	7.08e-05
	BCL2L2-PABPN1	-7.27674	-7.34462	-7.43151	0.769963	-2.4062	-1.76082	6.21861	0.00304
	PABPN1	-7.61293	-7.73707	-7.7859	1.02376	-1.7908	-1.85656	6.83743	0.00198
	NGDN	-6.15997	-6.03678	-5.9559	-0.68428	2.83437	-1.2562	6.34885	0.00771
	NEDD8-MDP1	-6.69642	-6.91904	-6.71494	-2.24334	-3.17114	-3.18117	3.91158	0.000254
	NEDD8	-6.63141	-6.87077	-6.65143	-2.50489	-3.12897	-3.13862	3.79371	7.03e-05
	SEC23A	-5.85289	-5.80692	-5.80356	1.59003	-1.94803	-0.110434	5.66498	0.00518
	PRPF39	-5.88512	-5.9902	-6.14646	0.684195	-0.776915	0.0265574	5.98521	0.000153
	NEMF	-6.02185	-6.20565	-6.12324	-2.63474	-1.47405	1.46828	5.23674	0.0128
	C14orf166	-6.43133	-2.38954	-6.03268	-1.32762	0.877222	0.857757	5.08697	0.0263
	NID2	-3.10706	-3.03645	-3.01233	3.29948	3.60598	-0.407101	5.21807	0.0155
	MAPK1IP1L	-6.37192	-6.27793	-6.23035	0.329718	1.94158	1.27623	7.47591	9.09e-05
	MNAT1	-5.57851	-5.58556	-5.88174	0.427831	-1.99327	2.04971	5.84336	0.00773
	ERH	-6.22856	-6.14123	-5.76657	-3.7945	-1.10673	1.44363	4.89292	0.0322
	SRSF5	-3.77873	-2.54669	-4.69588	-0.487988	-1.70299	0.359845	3.06339	0.0239
	TMED8	-6.10173	-5.78228	-5.79624	-2.37271	2.36827	-2.19131	5.1615	0.0294
	AHSA1	-0.73627	-2.30955	-3.95649	1.02262	0.748496	0.951772	3.24173	0.0255
	SNW1	-7.58868	-7.719	-4.01279	1.33939	-0.552973	-0.912655	6.39808	0.0103
	LGMN	-5.02472	-4.72279	-4.74038	0.877996	0.325494	0.417701	5.3697	1.08e-05
	DICER1	-7.59519	-3.44864	-7.44796	1.41489	1.50709	-1.91083	6.50098	0.0211
	EML1	-4.21926	-4.01504	-3.92004	2.38095	4.22627	-0.710663	6.01697	0.014
	CDC42BPB	-0.635031	-1.54123	-3.13658	1.19709	1.04771	2.17848	3.24537	0.0162
	PACS2	-4.11442	-4.01504	-4.52696	2.1975	3.34497	-1.81505	5.46128	0.0255
	UBE3A	-6.11991	-2.21077	-6.0635	0.401117	-0.0349302	0.0686435	4.943	0.0191
	EHD4	-4.15022	-3.71525	-3.86511	2.23351	-0.657691	1.97155	5.09265	0.00545
	WDR76	-4.64021	-4.67004	-4.93962	1.99855	-1.13236	0.60053	5.23886	0.00452
	EIF3J	-5.53177	-1.82813	-5.90915	-0.205608	-0.395781	0.690029	4.45256	0.0296
	CEP152	-5.29642	-5.36438	-5.40194	-0.138193	2.3219	0.757116	6.33452	0.000918
	COPS2	-6.22856	-6.20935	-6.25726	-1.01598	0.356547	1.13799	6.39124	0.000531
	LEO1	-6.29803	-2.41788	-2.68554	-0.291803	-0.696275	0.699255	3.70421	0.0483
	RSL24D1	-6.95106	-6.84483	-3.27785	-2.13262	-1.96315	1.73186	4.90327	0.0484
	RNF111	-4.31701	-3.9808	-4.29728	2.10542	2.45045	3.52569	6.89222	9.82e-05
	RAB8B	-3.51667	-3.67299	-3.06202	-1.79125	-0.189659	-1.61696	2.21794	0.0147
	HERC1	-5.97271	-5.94652	-5.67373	1.56921	2.56248	-1.27706	6.81586	0.00412
	SNX22	-5.01181	-3.59389	-1.96989	-0.988271	-1.40021	-0.162638	2.67482	0.0482
	HACD3	-6.48489	-6.39306	-6.27844	0.245648	1.72279	0.302093	7.14231	0.000126
	FEM1B	-6.51609	-6.57046	-6.47007	0.428691	2.19579	1.63796	7.93969	0.000109
	ANP32A	-4.24156	-5.03329	-9.0101	-0.00798708	-2.08197	0.52407	5.57302	0.0292
	TLE3	-5.92183	-2.06607	-2.12398	0.361094	0.425288	1.53173	4.14333	0.0358
	PARP6	-5.13604	-4.95216	-4.67801	-0.178941	3.21586	1.50146	6.43487	0.00288
	CLK3	-5.97271	-5.86439	-6.04509	1.49619	0.880098	1.83072	7.36306	1.3e-05
	TMED3	-5.76902	-6.00305	-5.92937	1.68276	-2.19609	-1.30817	5.29332	0.0108
	AKAP13	-6.61869	-6.6269	-2.83579	-0.491216	1.30193	0.268394	5.72016	0.0138
	MRPL46	-5.6174	-5.59691	-5.8748	-1.66175	-1.35103	-0.417846	4.55283	0.000291
	TICRR	-6.43496	-6.37998	-6.53749	2.41364	2.12989	-1.11317	7.59427	0.00257
	BLM	-6.15997	-5.88767	-5.96246	-1.47176	-2.36625	0.432401	4.86816	0.0042
	UNC45A	-6.24934	-6.51471	-6.35019	0.914832	-0.543553	2.14278	7.20944	0.000763
	POLR3K	-1.98587	-5.89229	-5.88174	0.140989	1.57494	-0.33542	5.0468	0.0238
	CAPN15	-4.72575	-5.08703	-4.61282	-1.38628	0.655053	0.287356	4.66058	0.00194
	CHTF18	-5.35128	-5.53926	-5.48625	-0.859544	2.65323	-0.696783	5.82457	0.00707
	TSR3	-5.85831	-6.27086	-5.80356	0.36073	1.26983	-2.46019	5.70103	0.00731
	HN1L	-6.40564	-2.72055	-2.48406	-0.55077	0.134496	0.628033	3.94067	0.0401
	MRPS34	-6.93576	-7.07932	-7.06491	0.524855	-0.168479	-4.51106	5.64177	0.0232
	TSC2	-6.62188	-6.31962	-6.19737	-2.43356	-1.84274	0.00336008	4.95531	0.00265
	RNPS1	-3.40509	-4.05165	-3.15634	0.720123	0.487841	-2.20209	3.20632	0.0303
	ZNF205	-4.18515	-4.12886	-4.14421	2.2557	0.088955	3.61567	6.13952	0.00394
	ZNF263	-5.71625	-5.35104	-5.7209	1.12095	1.62318	-1.51739	6.00497	0.00362
	DNASE1	-6.79301	-1.31518	-6.50642	0.877758	1.78786	0.269588	5.84994	0.0332
	PMM2	-4.98562	-5.3776	-5.09091	1.53438	2.14503	2.15951	7.09768	7.4e-06
	ZC3H7A	-2.45897	-6.13735	-6.15793	0.0249243	-1.35903	1.96887	5.12967	0.0305
	NOMO1	-6.22437	-6.12955	-6.1349	1.32461	1.50219	-3.29849	6.00571	0.0188
	NPIPB3	-3.69693	-3.44082	-3.74855	2.55328	-1.2171	2.08938	4.77062	0.016
	NDUFAB1	-5.91144	-5.79711	-5.49532	1.54611	-1.68551	-2.89776	4.72224	0.0239
	DCTN5	-6.26983	-2.18214	-5.94931	-1.42693	2.39505	2.07464	5.81468	0.0317
	PLK1	-6.21172	-6.12172	-6.30447	-1.59492	1.41448	-1.50341	5.65135	0.00465
	ZKSCAN2	-5.37417	-5.51554	-5.1948	1.25383	-2.58708	2.20443	5.65189	0.0183
	NUPR1	-4.26896	-4.31901	-4.31788	-3.31715	-2.68973	-3.55296	1.11534	0.0124
	TUFM	-8.03294	-8.13557	-4.37228	-1.01798	-0.00606552	1.22711	6.91462	0.00777
	INO80E	-5.81436	-5.95976	-5.78888	0.337059	2.18108	1.81811	7.29975	0.000209
	AC002310.11	-5.44795	-5.22506	-5.26012	-1.68797	0.440179	2.05117	5.57883	0.00678
	GPT2	-1.71236	-2.35332	-6.02016	2.25665	0.3527	0.067256	4.25415	0.0477
	NKD1	-5.08146	-5.06268	-5.47712	3.57535	-0.380825	0.548414	6.45473	0.00581
	COQ9	-5.35128	-5.03792	-5.28125	-1.36279	-1.73962	1.83888	4.80231	0.0135
	CTCF	-6.89413	-3.25213	-6.94754	1.04698	0.649537	1.14294	6.64442	0.00572
	SLC7A6	-5.31231	-1.36528	-5.2169	0.13631	1.7964	2.68792	5.50504	0.0214
	SLC7A6OS	-5.16258	-1.37254	-5.12638	1.41841	1.74478	1.84259	5.55576	0.0117
	SF3B3	-7.82991	-2.91257	-7.62371	-0.938136	-0.649095	-0.452321	5.44221	0.0279
	VAC14	-5.26411	-4.75354	-4.97896	0.955796	3.44912	2.53254	7.31135	0.000598
	DHODH	-4.15022	-4.11314	-3.62174	1.86607	3.17594	1.47929	6.13547	0.000344
	MBTPS1	-2.56736	-6.08593	-5.92937	1.26652	-2.50462	2.3625	5.23569	0.0487
	KLHDC4	-5.77476	-5.95536	-6.03889	0.2038	1.65196	-0.0257249	6.53302	0.000251
	FANCA	-5.78049	-5.59125	-5.53985	-3.86293	-1.06819	-0.855267	3.70839	0.0188
	SPIRE2	-2.73505	-3.22377	-2.73442	2.29985	2.04661	3.35747	5.46572	0.000227
	SMG6	-2.19744	-5.96853	-6.00754	1.99245	0.314783	1.01806	5.83293	0.0126
	ZZEF1	-5.55198	-5.30335	-5.40194	1.4818	-1.60359	1.9378	6.02443	0.00567
	ANKFY1	-6.09256	-5.83594	-6.03268	2.8254	0.185756	-0.411342	6.85366	0.00235
	PFN1	-7.00093	-2.38465	-7.06491	-0.153616	0.103367	0.855615	5.75195	0.0219
	PHF23	-5.13604	-4.58142	-4.75556	-0.1233	-0.374604	-2.94685	3.67609	0.016
	ZBTB4	-2.53291	-3.33637	-3.40781	1.76265	2.16781	-1.02533	4.06074	0.0176
	FXR2	-4.97568	-4.95216	-4.85758	-1.88686	0.434413	2.67621	5.33639	0.0155
	SCO1	-6.32178	-6.35012	-6.08168	1.15675	-1.29652	-0.0832591	6.17685	0.000978
	TTC19	-5.99749	-6.00305	-6.14646	1.13115	2.3713	1.38207	7.67717	3.61e-05
	RP11-45M22.4	-3.48897	-3.33637	-2.96087	-1.8751	1.15009	2.78242	3.94787	0.0453
	RAI1	-4.3635	-4.21975	-4.12096	3.5407	-0.0559505	-1.89227	4.76556	0.0406
	PIGS	-4.37867	-4.76364	-4.78545	0.445173	2.18209	-0.0289233	5.5087	0.0013
	KIAA0100	-1.09308	-3.55454	-3.63893	1.30585	2.42561	1.21096	4.40965	0.00874
	GOSR1	-5.63013	-5.86908	-5.66572	0.652602	1.96694	-3.14917	5.5451	0.0225
	AP2B1	-3.33516	-6.83288	-3.01582	0.489758	1.64642	-1.64007	4.55999	0.0428
	CDK12	-0.207855	-2.77472	-1.26871	1.62709	0.418344	1.60123	2.63265	0.0356
	PSMD3	-7.12307	-2.16203	-7.02788	1.44115	-0.709796	1.01892	6.02109	0.027
	MSL1	-2.79992	-2.29721	-6.34016	1.3531	0.088086	-0.156893	4.24053	0.0352
	PSME3	-7.08195	-7.00886	-3.44502	0.813333	0.922176	-2.05082	5.74017	0.0206
	BRCA1	-6.63773	-6.62413	-6.63511	0.833228	2.61016	0.624396	7.98825	0.000223
	DHX8	-6.08795	-5.81666	-6.23577	-0.155308	1.70896	-0.251519	6.48084	0.000568
	DBF4B	-4.02082	-4.35955	-4.45439	1.76469	1.93102	3.22733	6.58593	0.000164
	SNF8	-6.00239	-5.97289	-6.08168	0.586617	3.60166	2.02423	8.08982	0.000748
	IGF2BP1	-7.35553	-3.33435	-7.08308	0.460548	-1.01869	1.64087	6.28523	0.0141
	PHB	-7.36127	-7.26149	-7.38102	-0.169378	0.93295	2.09452	8.28729	0.000224
	SPAG9	-3.67507	-7.30711	-7.44796	1.06463	-2.68693	1.26762	6.02516	0.0278
	UTP18	-6.32178	-6.06973	-6.23035	1.79705	1.87361	-0.829348	7.15439	0.00131
	COIL	-5.86371	-5.88767	-5.56591	1.41056	0.368554	-1.84351	5.75097	0.00398
	RP11-159D12.5	-7.2625	-4.24798	-3.54659	-1.0116	-2.46419	0.192304	3.92453	0.0461
	PTRH2	-5.86909	-5.57412	-5.90234	2.19432	0.510905	-1.68364	6.12238	0.00558
	VMP1	-5.03434	-4.97843	-4.99183	-0.0737199	2.19459	-0.760573	5.45496	0.00364
	PSMC5	-7.46442	-7.34462	-3.70144	-1.44222	0.685655	-0.537884	5.73868	0.0142
	AXIN2	-4.26896	-4.35955	-4.45439	-0.695546	2.81116	4.3777	6.52541	0.0122
	CTD-2535L24.2	-2.99339	-3.44082	-3.5539	-1.37007	3.89797	5.44902	5.98835	0.0445
	NOL11	-6.69642	-6.60178	-1.97975	2.29337	2.22118	1.05368	6.94873	0.0124
	GGA3	-4.87229	-5.10304	-4.92627	1.92171	1.77273	0.230363	6.27546	0.000325
	SAP30BP	-6.55668	-6.67855	-7.03412	-4.44824	-2.85984	-3.9585	3.00092	0.00363
	EXOC7	-6.07869	-6.02422	-5.8748	0.792595	0.233308	1.40451	6.80271	3.84e-05
	JMJD6	-5.25591	-5.03792	-5.2169	-0.534607	3.2257	-2.53005	5.22393	0.0365
	MFSD11	-6.12891	-6.04922	-5.86783	0.63403	-1.34701	-1.6502	5.2276	0.00191
	EIF4A3	-6.40193	-6.15665	-5.96898	-3.99688	-0.815915	-2.28725	3.80917	0.0148
	OXLD1	-4.26896	-4.41189	-4.33819	1.9666	-0.657691	4.29992	6.20929	0.0123
	FASN	0.349116	-3.46483	-2.08373	0.938931	2.03513	2.07042	3.41464	0.0439
	CCDC57	-5.81436	-6.10989	-6.05739	-1.62758	2.0312	0.0804565	6.15524	0.00439
	CSNK1D	-6.13338	-6.04509	-6.09368	-1.81799	2.05098	-0.493413	6.00391	0.00614
	TYMS	-6.64402	-6.69184	-6.66356	-1.33091	-1.43338	1.07511	6.10341	0.00174
	EPB41L3	-6.26576	-6.28496	-6.36511	0.37501	1.30586	-1.34522	6.41716	0.00117
	CHMP1B	-4.09618	-4.17502	-4.12096	0.580237	3.93453	0.25047	5.71913	0.00829
	SPIRE1	-5.43349	-5.13452	-5.4211	1.10761	-1.54402	-3.02893	4.17459	0.0263
	RBBP8	-6.8994	-3.07216	-6.87641	0.092962	-2.32572	-0.174715	4.8135	0.0316
	ATP5A1	-3.92472	-2.61438	-3.67676	-0.097438	0.661779	-0.745607	3.34487	0.00426
	RPL17-C18orf32	-8.22564	-4.34705	-8.24976	0.373349	1.51828	1.56825	8.09411	0.00394
	RPL17	-8.28119	-3.43821	-8.28811	0.32377	1.69099	1.55761	7.85996	0.00932
	TXNL4A	-5.37417	-5.40368	-5.13801	0.800572	-2.51195	1.38396	5.19614	0.0129
	POLRMT	-5.68608	-5.72137	-5.6414	-0.892551	1.63732	-0.430385	5.78775	0.00174
	POLR2E	-5.66767	-5.5626	-5.53985	-0.202622	2.03137	0.444108	6.34766	0.000672
	TCF3	-5.38923	-5.61377	-5.1948	1.22123	0.896936	0.279981	6.19865	3.3e-05
	NCLN	-5.03434	-5.28943	-1.07599	1.1226	0.241349	0.883382	4.54903	0.0307
	FEM1A	-5.49743	-5.36438	-5.56591	0.932938	0.171519	-1.03642	5.49859	0.000674
	SAFB2	-7.74612	-7.89134	-7.95325	-1.2045	-1.48101	-0.596334	6.76962	1.47e-05
	RANBP3	-6.01701	-6.12955	-5.92266	0.127736	-0.768822	-1.1572	5.42365	0.000148
	MAP2K7	-4.81767	-0.69131	-4.80017	0.273119	1.87968	1.46352	4.64182	0.0332
	PIN1	-6.1063	-6.28496	-5.9948	-1.50551	-1.30494	0.0540453	5.20988	0.000468
	TNPO2	-5.69822	-5.31026	-5.38251	0.510003	2.335	-2.36988	5.62204	0.015
	FARSA	-6.4637	-2.65062	-2.99999	0.0711257	-0.583276	-0.794833	3.60244	0.0444
	NACC1	-5.01505	-5.46689	-4.89918	-3.07884	0.702028	1.88927	4.96452	0.0301
	RFX1	-2.42012	-2.52103	-3.15654	0.687484	2.41077	1.36589	4.18728	0.00162
	AKAP8	-2.57171	-6.2602	-6.47007	1.18302	-0.48484	2.22726	6.0758	0.0152
	SIN3B	-5.16258	-5.22506	-5.09091	3.10277	1.2579	-2.71853	5.7069	0.0293
	PIK3R2	-5.73406	-5.71096	-6.15221	2.25367	0.0450056	0.0879362	6.66128	0.000857
	AC007192.4	-5.76902	-5.79218	-6.19737	2.2173	0.0363797	0.0401798	6.68415	0.00083
	UPF1	-2.53213	-6.02842	-5.89551	0.257568	-1.56335	0.97485	4.70838	0.0264
	DDX49	-1.94627	-5.68461	-5.18362	1.26933	-0.211	0.535723	4.80285	0.0183
	YJEFN3	-6.69339	-6.9258	-7.31082	-0.0820506	-1.58628	0.105923	6.45587	0.000335
	GPATCH1	-4.25259	-4.23435	-4.57909	-0.125409	-0.811563	-1.14829	3.66026	0.000338
	GPI	-6.98119	-6.75652	-1.29768	0.558074	0.0855943	0.154557	5.27787	0.0473
	GRAMD1A	-4.66517	-4.41189	-4.29728	1.36523	-1.26945	1.6883	5.0528	0.00585
	COX6B1	-5.27225	-5.02117	-5.23867	0.337594	1.24358	1.63154	6.24827	9e-05
	KMT2B	-5.55866	-5.44821	-5.49532	1.04521	1.37155	1.84223	6.9204	7.72e-06
	ZNF260	-4.60194	-4.6153	-4.75556	0.587291	1.0176	-0.475626	5.03402	0.000353
	HNRNPL	-7.57227	-7.45786	-7.02475	-0.434056	1.23196	-0.0168031	7.612	0.000134
	PAF1	-8.18846	-8.24961	-3.78008	-0.719247	-1.06375	-2.36853	5.35554	0.0266
	SUPT5H	-7.99283	-8.05456	-8.16276	-0.591236	-1.32117	-1.36631	6.97714	1.08e-05
	PSMC4	-5.79752	-1.58113	-5.54859	-0.594581	0.719598	0.413361	4.48854	0.0343
	HNRNPUL1	-7.98045	-7.97743	-4.27697	0.049132	0.636864	-0.679402	6.74715	0.00641
	CIC	-4.94543	-5.19551	-4.75556	2.58965	3.56537	0.370912	7.14081	0.0017
	PVR	-6.81548	-2.7515	-6.8016	0.43857	0.790926	1.59038	6.39615	0.0101
	CD3EAP	-6.61549	-6.78408	-7.00583	0.816819	-1.56998	-0.0193465	6.5443	0.000763
	ERCC1	-6.66274	-6.81842	-6.99947	0.825716	-1.56293	-0.000391372	6.58101	0.000742
	SAE1	-7.61774	-3.59854	-7.38346	0.379792	-2.80588	0.56557	5.57974	0.0305
	KDELR1	-5.71027	-5.23962	-4.77059	-1.32297	-1.14132	2.17732	5.1445	0.0117
	GRWD1	-7.22522	-7.11132	-7.19866	0.0507278	0.878187	0.0679842	7.5107	1.07e-05
	SNRNP70	-3.3589	-2.70204	-8.52136	-0.026028	0.0914953	0.973424	5.20706	0.0494
	PRR12	-4.85069	-5.10304	-4.84344	1.87765	0.907649	-1.80712	5.25845	0.00894
	PRMT1	-6.8071	-6.75398	-6.84127	-2.77876	1.26858	1.93606	6.94275	0.00922
	C19orf48	-5.88512	-5.57412	-5.67373	0.273793	-2.11653	-1.91918	4.45702	0.00446
	LENG8	-6.40193	-6.52366	-2.52335	-0.789336	-0.0655365	-0.747332	4.61558	0.0258
	ZNF805	-3.74455	-3.30904	-3.62174	4.34134	4.59462	4.51701	8.04276	7.19e-07
	ZNF543	-4.60194	-4.67004	-0.864971	2.11362	1.87968	0.913943	5.01473	0.0186
	TRAPPC12	-4.28516	-4.49914	-3.9987	0.291252	1.95127	-1.7194	4.43537	0.0144
	KIDINS220	-2.21342	-6.49968	-2.84468	0.0994322	2.09726	2.02317	5.25922	0.0241
	ATP6V1C2	-4.87229	-5.11887	-4.64578	-1.98691	-0.753426	-1.22942	3.55573	0.000758
	RHOB	-4.13243	-4.01504	-3.92004	-1.41807	4.57286	2.52843	5.91691	0.0282
	PTRHD1	-2.53291	-3.28117	-3.24525	-2.10026	-1.66937	-2.17436	1.03844	0.0232
	SLC5A6	-5.11808	-4.96972	-4.91279	1.72507	-1.21956	2.06925	5.85845	0.00498
	GPATCH11	-5.61099	-6.17947	-6.2993	0.430573	-0.619241	-3.68593	4.73839	0.0194
	EIF2AK2	-6.48489	-6.3701	-6.28891	0.123656	-0.537788	-3.97042	4.91978	0.0179
	GEMIN6	-6.22856	-6.63518	-6.47007	-0.234853	-1.32991	-3.91599	4.61769	0.0136
	SLC3A1	-2.99339	-2.26061	1.21305	3.35773	3.30539	2.74907	4.48438	0.0268
	SRBD1	-5.85289	-5.75721	-5.9559	1.2432	3.63259	0.636234	7.69267	0.0011
	CALM2	-2.6798	-2.06462	-2.4546	-1.25494	-0.071369	0.602966	2.15856	0.0195
	SPRED2	-3.51667	-3.60718	-2.30989	3.09374	2.98353	-0.692631	4.93946	0.0197
	MPHOSPH10	-7.48033	-7.69016	-7.5689	-0.221844	-4.00005	0.122783	6.21342	0.00931
	ZNF638	-4.38464	-7.88441	-7.94996	0.121503	-0.304869	1.08603	7.04056	0.00485
	MOB1A	-5.28035	-5.42293	-5.26012	-1.54979	-0.464814	-1.48111	4.1559	0.000303
	GCFC2	-5.81436	-5.42293	-5.59995	-0.774983	1.95474	-3.72025	4.76558	0.0441
	RMND5A	-6.04105	-5.91966	-5.6975	-0.463113	-0.0512089	2.01439	6.38609	0.00117
	MAP4K4	-8.43334	-8.34775	-4.85285	-0.562281	-2.4166	-0.656247	5.9996	0.0106
	CCDC138	-5.63645	-5.4792	-5.53105	1.20515	2.34253	-3.42081	5.59119	0.0338
	SLC20A1	-6.15997	-6.39306	-6.26258	1.88558	0.0529191	0.955881	7.23666	0.000171
	SAP130	-5.05337	-5.03792	-5.07889	-2.16244	1.49974	1.17791	5.22847	0.0111
	MZT2A	-4.71383	-4.39898	-4.33819	-0.613308	2.57574	2.71838	6.04394	0.00524
	TANC1	-5.28841	-5.20296	-5.50434	-0.697453	-1.7455	-1.57153	3.99374	0.000288
	GORASP2	-1.07218	-5.5568	-4.91279	0.212859	0.584193	-0.416228	3.9742	0.0499
	AC013461.1	-4.68971	-4.54673	-4.66199	2.08453	1.31279	3.39544	6.89706	0.000348
	HOXD10	-5.95763	-6.13346	-1.63511	1.1975	0.102651	1.54084	5.5224	0.0227
	WDR75	-5.21424	-5.47306	-5.31238	1.03887	2.78099	2.41333	7.41096	0.000158
	ASNSD1	-5.67997	-5.69521	-5.41155	1.61955	2.45785	-3.21077	5.88446	0.0292
	PMS1	-4.78388	-4.75354	-4.78545	1.4859	2.40458	-2.27524	5.31271	0.0206
	SUMO1	-6.27795	-6.19449	-6.02016	0.044018	-2.4114	-2.91148	4.40458	0.00861
	FAM117B	-4.60194	-4.24881	-4.25518	-1.06925	1.88481	-1.33071	4.19693	0.0155
	RAPH1	-4.9955	-5.20296	-5.02979	0.65867	3.00231	-2.82741	5.35394	0.0342
	OBSL1	-5.12709	-5.26117	-4.82916	-0.967533	-0.219454	-1.87781	4.05088	0.00123
	CAB39	-5.59159	-5.43563	-1.60168	1.03496	1.9219	-0.883986	4.90059	0.0338
	USP40	-3.89984	-3.9808	-4.52696	1.68527	-0.189659	3.89723	5.93348	0.00773
	PER2	-4.11442	-4.19008	-4.31788	-0.748758	2.33437	0.78559	4.99786	0.00498
	HDAC4	-3.46074	1.06046	-3.83684	2.40508	3.40369	1.70446	4.58345	0.0498
	NDUFA10	-6.03627	-5.98589	-6.02643	1.073	0.960963	2.57344	7.552	0.000131
	MRPS26	-6.26983	-6.28496	-6.3945	-0.551614	0.883612	3.03505	7.43878	0.00204
	DSTN	-3.13247	-6.66244	-2.94317	0.676711	1.91133	0.423444	5.24986	0.0154
	RRBP1	-7.73142	-3.91542	-7.70219	-1.98681	-0.670499	0.809696	5.8338	0.0178
	KAT14	-5.73994	-6.30931	-5.86783	0.731286	-2.2633	-0.126979	5.41936	0.00394
	KIZ	-5.23939	-5.35104	-5.28125	2.94867	-1.30976	-0.347626	5.72099	0.0114
	AHCY	-1.90419	-6.42842	-6.4929	1.38326	2.49465	1.61937	6.77426	0.0121
	STAU1	-6.72044	-6.68654	-1.38903	-0.0495772	-0.134917	1.35409	5.32187	0.0442
	ZNFX1	-6.43133	-2.62654	-6.54188	1.35895	1.04019	-0.0535551	5.98177	0.0116
	UBE2V1	-6.54999	-6.82325	-6.74187	-2.60448	1.50054	-4.01138	4.99993	0.0392
	TMEM189-UBE2V1	-6.54327	-6.82808	-6.71882	-2.61168	1.50054	-4.01138	4.98922	0.0395
	CEBPB	-3.67252	-3.94573	-4.21181	-0.772742	0.507516	-2.85735	2.90249	0.0431
	PTPN1	-5.9424	-5.87375	-5.90234	-0.572611	-2.17006	0.818633	5.26482	0.00366
	STX16	-6.19038	-6.2744	-6.26258	-0.085519	1.80064	0.480485	6.97432	0.000238
	STX16-NPEPL1	-5.72221	-5.72137	-5.73628	0.493408	-0.706627	-2.92251	4.68138	0.00946
	ZNF512B	-5.30439	-5.13452	-5.02979	1.77091	-1.7337	-0.363437	5.04749	0.00785
	PCMTD2	-5.58506	-5.22506	-5.17235	1.37622	0.036233	1.68373	6.35956	0.000261
	ATP5J	-6.80148	-6.84006	-6.8016	-0.898547	1.56123	0.285798	7.13054	0.000554
	PAXBP1	-6.56333	-6.5933	-6.46546	-2.0767	2.65149	1.65632	7.2844	0.00718
	ITSN1	-6.68121	-6.78656	-6.73423	-1.95503	-0.529796	0.506229	6.07447	0.00105
	DYRK1A	-5.51813	-5.36438	-5.26012	-1.11765	-1.86391	-1.80414	3.78564	0.000112
	ZBTB21	-2.20305	-5.87375	-5.72861	0.794007	1.0187	-0.839458	4.92622	0.021
	COL6A1	-5.07216	-4.80337	-4.77059	2.01933	1.74278	1.65289	6.68704	1.35e-06
	ZNF280B	-4.82876	-4.83246	-4.52696	0.816292	4.4597	-2.55401	5.63672	0.0498
	GUCD1	-4.89357	-5.07084	-4.99183	2.07593	-0.365014	0.406509	5.69122	0.0014
	CCDC117	-6.90988	-6.94369	-6.64737	-2.56542	0.939918	1.11998	6.66514	0.00519
	DEPDC5	-3.21243	-2.42243	-2.96087	1.05074	1.41259	-0.0949857	3.65469	0.00202
	H1F0	-4.68971	-4.31901	-4.29728	1.77579	-1.43164	-2.28482	3.78845	0.0381
	JOSD1	-4.76091	-4.54673	-4.45439	1.61162	-0.240569	2.74131	5.95813	0.00242
	PHF5A	-5.64275	-5.52745	-5.34286	0.567205	1.43527	-1.67911	5.61214	0.00383
	ACO2	-5.75746	-5.72654	-5.75151	-0.76249	-0.902841	-2.18152	4.46289	0.000588
	C22orf46	-8.18199	-8.15873	-4.73107	-2.00061	-1.72702	-2.54644	4.93258	0.0136
	GTSE1	-4.65274	-4.56995	-4.54454	1.19447	3.50769	3.7945	7.4213	0.00084
	BRD1	-1.177	-5.53926	-5.44002	1.0097	1.54171	1.15416	5.28728	0.0217
	ZBED4	-5.54528	-5.51554	-5.66572	2.46612	2.11074	0.768675	7.35736	0.000144
	TUBGCP6	-4.77244	-4.81313	-4.91279	-0.967533	-1.61006	-0.742354	3.72614	0.000145
	RAD18	-5.28841	-5.1805	-4.91279	-2.51382	-1.47481	0.0421833	3.81175	0.00709
	FANCD2	-6.52975	-6.31619	-6.0635	1.09478	-1.44802	-0.379444	6.05892	0.00127
	SEC13	-6.72341	-6.67588	-1.8571	-0.193761	0.829636	-1.16268	4.90986	0.0457
	CHCHD4	-5.27225	-5.3776	-5.12638	1.48401	-1.57742	0.308325	5.33038	0.00398
	RBSN	-2.38191	-6.13735	-5.96898	1.07753	1.36928	2.44071	6.45859	0.00752
	STT3B	-6.65029	-2.56452	-6.44688	-0.930036	1.55182	0.821232	5.70157	0.0199
	ZNF445	-6.9787	-6.97881	-6.87641	0.898035	-2.57628	-4.44852	4.90239	0.0352
	UQCRC1	-3.34026	-6.90541	-6.90051	0.330988	1.40559	-2.85048	5.34409	0.0375
	ARIH2	-7.15206	-7.3463	-2.62027	1.31347	0.962147	0.514753	6.63633	0.0131
	QARS	-6.71447	-6.61858	-6.47924	-2.51517	0.810934	-1.13193	5.65871	0.00426
	LAMB2	-4.50848	-4.52314	-4.29728	0.156613	-0.970842	-1.45671	3.68598	0.00159
	CCDC71	-3.69693	-3.33637	-3.86511	3.52072	-0.189659	2.44294	5.55747	0.00753
	RBM15B	-6.19895	-6.2204	-1.36624	2.37712	3.5577	-0.704776	6.33855	0.0367
	NISCH	-6.02667	-5.74196	-5.71314	-2.6193	-1.38278	2.10136	5.19368	0.0215
	ASB14	-5.34357	-5.22506	-5.26012	-0.805682	-2.49904	-2.40387	3.37339	0.00359
	RPP14	-5.06279	-4.54673	-0.933248	1.17707	-0.62826	2.79008	4.62722	0.0471
	PTPRG	-5.50437	-5.33079	-5.31238	-3.02012	-1.70981	-0.612155	3.60182	0.00672
	FOXP1	-1.89171	-5.44821	-5.27073	-1.05178	1.81497	-0.323082	4.35025	0.0393
	SHQ1	-4.94543	-4.89814	-4.74038	1.88412	3.35378	-0.475627	6.44874	0.00447
	TOMM70	-6.16435	-6.2744	-6.02643	1.05272	-2.35859	1.21405	6.12446	0.00631
	PCNP	-6.35284	-3.32925	-6.37498	0.415154	1.98196	1.14519	6.53312	0.00414
	IFT57	-6.43496	-6.37998	-2.63519	-0.991864	0.851311	2.91242	6.074	0.0228
	KIAA1524	-6.81548	-2.90954	-6.85895	-0.224169	0.133041	-0.245985	5.41562	0.0146
	NAA50	-4.08373	-7.63343	-3.87855	0.416883	-0.140677	0.0261802	5.29936	0.0126
	COX17	-5.28035	-5.31026	-5.14955	1.18711	-1.18531	-2.95287	4.26303	0.0238
	RUVBL1	-7.77364	-7.77378	-7.58386	1.26933	1.51763	1.12838	9.01554	2.61e-07
	ISY1-RAB43	-3.49236	-3.16495	-3.51631	0.312341	-0.229785	-2.35011	2.63536	0.0325
	ISY1	-3.54634	-3.2541	-3.56285	0.272727	-0.256568	-2.36415	2.67177	0.0302
	PLXND1	-3.46074	-3.03645	-2.73442	1.83863	0.182805	1.2056	4.15288	0.0014
	NUDT16	-6.93576	-6.88009	-7.08908	-1.2992	-1.15054	-3.59403	4.95372	0.00335
	DNAJC13	-6.53653	-6.44422	-6.53749	1.71846	-2.63088	-2.37384	5.41066	0.0185
	RYK	-4.68971	-4.29134	-4.41669	3.01454	-0.888086	1.51988	5.68136	0.00765
	STAG1	-2.77753	-6.55309	-6.53749	2.16667	0.912744	2.20882	7.05211	0.00601
	ARMC8	-4.48062	-4.43736	-4.74038	1.01518	3.37198	0.66278	6.2361	0.00188
	XRN1	-5.29642	-5.02117	-5.01725	1.22038	1.80657	0.923691	6.42849	2e-05
	DHX36	-6.1063	-2.63562	-6.23577	1.25944	0.98183	1.04519	6.08805	0.00674
	SSR3	-3.36299	-2.83005	-6.74947	0.806912	-1.01761	1.12243	4.61808	0.0298
	GFM1	-6.40564	-6.29893	-6.08769	0.143007	-1.22531	0.242922	5.98429	0.000243
	PDCD10	-5.92183	-5.99878	-5.96898	-1.60151	1.01419	-1.54039	5.25396	0.00367
	TTC14	-5.62378	-1.70704	-5.50434	1.90163	1.55683	3.15026	6.48129	0.0092
	DNAJB11	-7.65092	-7.67551	-4.09706	-0.0978197	-1.01844	0.168341	6.15852	0.00771
	RP11-134F2.8	-6.92029	-6.78656	-6.82697	-0.187235	-0.465884	-0.774292	6.3688	3.33e-06
	MRFAP1L1	-7.88008	-7.88325	-4.27861	0.449786	-2.68903	-0.607677	5.73167	0.0193
	AFAP1	-4.00135	-4.26313	-0.575607	3.2732	3.40089	1.05441	5.52286	0.0173
	NFXL1	-5.51813	-5.3907	-5.45869	1.21954	-1.32557	1.59996	5.95382	0.00293
	REST	-5.59159	-5.59691	-5.92266	0.446184	-0.847784	1.16191	5.95716	0.000571
	UTP3	-6.81827	-6.8038	-6.91748	0.705332	-1.71191	-3.6617	5.29042	0.0138
	RCHY1	-4.76091	-4.80337	-4.66199	0.258449	0.529168	-2.52197	4.16397	0.013
	ADH5	-6.73819	-6.64341	-6.72654	1.4506	-2.8814	2.10953	6.92896	0.0115
	USP53	-5.59159	-5.41013	-5.67373	0.830995	-1.64198	1.79556	5.88667	0.00458
	MAD2L1	-6.05999	-5.92867	-5.53105	-1.39525	1.99342	1.74324	6.62037	0.00386
	INTU	-4.0777	-4.11314	-4.1671	0.847011	0.687578	0.0472654	4.6466	4.61e-05
	HSPA4L	-6.25757	-5.97289	-6.32497	0.842236	3.24823	-0.181878	7.48801	0.00185
	ZNF330	-6.76153	-6.76409	-3.27456	0.71558	-3.06683	-0.00130131	4.81587	0.0427
	ABCE1	-7.05624	-7.03412	-6.79058	0.687634	-2.37983	1.25958	6.81611	0.00385
	PALLD	-5.8798	-6.12172	-5.81809	2.33029	2.42266	0.941831	7.83813	8.78e-05
	AHRR	-3.85715	-3.56157	-4.07329	2.51241	2.72958	2.85386	6.52929	3.35e-06
	BRD9	-2.42096	-6.21672	-6.16931	0.21859	0.45622	1.16397	5.54859	0.0126
	TRIO	-6.24934	-6.08593	-5.80356	2.46899	-2.17006	-0.218182	6.07319	0.0109
	C5orf22	-4.45222	-4.29134	-4.64578	-0.816786	3.16948	3.82524	6.52243	0.0109
	ZFR	-7.60005	-2.17538	-7.80244	-1.51476	-0.355288	0.502596	5.40347	0.0491
	TARS	-8.45765	-8.42936	-4.73227	-0.947947	-0.0441678	1.23589	7.28769	0.00633
	RAI14	-6.4637	-6.55309	-6.36016	0.63424	0.835213	1.0869	7.3111	8.59e-07
	HMGCR	-5.45512	-5.54513	-5.53985	2.07386	-1.10673	-1.66819	5.27968	0.0106
	PAPD4	-4.42325	-4.73311	-4.49113	-0.125409	4.27776	-1.84125	5.31953	0.0434
	TTC37	-7.17613	-7.05278	-6.86596	-0.604159	1.30652	1.32256	7.7066	0.000283
	DCP2	-5.9677	-2.35332	-2.20216	1.49711	3.01442	1.23013	5.42161	0.0159
	HSD17B4	-3.39276	-7.17328	-7.07099	-0.221745	-0.873638	-1.03727	5.16813	0.0152
	SLC22A5	-4.45222	-4.77368	-4.04885	2.28608	2.45864	1.80366	6.60771	2.11e-05
	44812	-6.87286	-6.93477	-3.24128	-0.165132	0.699582	0.706571	6.09665	0.00829
	UBE2D2	-4.05899	-4.04849	-4.02399	-0.50993	-0.206834	-0.885533	3.50972	5.78e-05
	HARS	-6.53314	-6.55017	-6.5722	1.10295	1.5126	-1.27643	6.99821	0.00129
	LARS	-7.95031	-7.9051	-8.08227	-1.18463	-2.15699	-0.148199	6.81595	0.000305
	GALNT10	-3.54384	-3.56157	-3.11005	2.42228	0.479773	5.23068	6.11607	0.0116
	CCNG1	-6.39448	-2.36428	-6.11737	1.03841	-2.19178	2.21085	5.31121	0.0454
	FBXW11	-4.88297	-4.88894	-4.81474	-1.73858	1.67387	-1.49264	4.3431	0.0168
	STC2	-3.65882	-2.36783	-7.22889	1.55793	-0.217455	2.02161	5.53921	0.0261
	NOP16	-6.26576	-6.36679	-1.80116	0.666848	0.0941708	-0.511615	4.89437	0.0338
	LMAN2	-6.54999	-6.45361	-6.36016	0.936694	0.162219	-3.64561	5.60569	0.0167
	DBN1	-7.78507	-7.7203	-8.05951	0.988895	-0.246529	-0.952457	7.78493	0.000174
	MAPK9	-5.49047	-5.36438	-5.11465	1.46012	3.08933	1.24763	7.25552	0.000255
	RREB1	-2.44009	-6.02001	-2.20907	3.03994	2.40436	1.52267	5.87871	0.0109
	JARID2	-5.51127	-5.30335	-5.23867	2.77636	0.590493	2.50111	7.30708	0.000456
	FAM8A1	-4.56262	-4.39898	-4.02399	-1.20784	-0.657691	0.485251	3.86844	0.00179
	E2F3	-2.40644	-6.04094	-2.27633	0.303684	1.53157	-0.293796	4.08838	0.0385
	BTN2A1	-5.32803	-5.81179	-1.00282	0.683541	1.66346	1.2267	5.23878	0.0281
	ZKSCAN8	-5.68608	-5.56837	-5.36282	1.50312	-2.14354	1.20291	5.72659	0.00814
	TRIM27	-6.19467	-6.26732	-5.9559	2.21406	-0.63949	-3.8368	5.38522	0.037
	ABCF1	-8.61005	-2.8471	-3.2641	0.759497	0.266628	0.111102	5.28616	0.0472
	DHX16	-6.77018	-6.82084	-6.98021	-0.838229	3.49885	-0.873775	7.45269	0.00684
	TUBB	-2.51811	-4.14303	-2.57725	0.59312	1.1266	-0.48141	3.49223	0.00801
	PRRC2A	0.297877	-1.14981	0.144553	0.876461	1.22971	1.18234	1.33196	0.0478
	SLC39A7	-6.42768	-6.53255	-6.42805	0.4377	-1.75144	1.61458	6.56304	0.00265
	KCTD20	-5.38172	-5.22506	-5.10283	-1.78537	-1.61006	2.43268	4.91562	0.0235
	CMTR1	-5.68608	-5.80692	-2.26974	1.81886	2.45266	-2.08031	5.31798	0.0439
	RRP36	-6.45657	-6.59896	-2.7294	0.114017	2.66556	-1.21064	5.78463	0.0273
	TJAP1	-4.97568	-0.333236	-5.44002	2.09929	0.830859	1.75843	5.14584	0.0371
	XPO5	-6.59939	-6.61579	-1.74297	0.502143	-0.680664	1.50639	5.42867	0.0356
	CD2AP	-5.927	-5.7723	-5.7209	-0.130157	-2.29577	-3.51742	3.82562	0.0182
	PTP4A1	-5.66767	-1.93494	-2.01793	1.16294	3.19026	2.11887	5.36421	0.017
	MYO6	-4.91454	-4.96097	-5.14955	1.66163	0.25779	2.93299	6.62582	0.00103
	ASCC3	-6.36812	-6.59613	-6.3945	0.538296	1.6393	-3.05872	6.15921	0.0123
	RPF2	-6.78734	-6.79397	-3.11101	0.361847	1.54671	-2.9508	5.21669	0.0457
	DSE	-7.58541	-7.67015	-7.6544	0.829202	0.515758	1.86862	8.70785	2.9e-05
	TSPYL1	-7.96042	-7.93335	-4.24542	-0.0903857	0.539407	1.97659	7.5216	0.00546
	DCBLD1	-4.50848	-4.47475	-4.45439	1.98615	2.93364	-2.72099	5.21214	0.0407
	HBS1L	-7.37835	-7.33279	-7.31595	-2.13082	1.113	1.57148	7.52692	0.00296
	PCMT1	-7.1891	-7.1542	-1.43533	0.200474	-0.115434	0.494898	5.45286	0.0469
	ARMT1	-5.97271	-5.86439	-2.32796	0.577335	1.16987	1.50083	5.80436	0.00911
	TULP4	-2.2142	-5.76729	-5.84673	1.04132	-1.08759	1.28369	5.02188	0.0238
	WTAP	-6.43133	-6.25662	-2.85352	1.82227	1.80955	-2.58315	5.53005	0.0418
	MAD1L1	-6.70246	-6.76911	-6.81252	1.93331	-0.482935	1.05807	7.59752	0.000425
	CYTH3	-4.40854	-4.08118	-3.80801	-0.766943	2.67806	0.803131	5.00399	0.00776
	VPS41	-6.30599	-6.32304	-6.25726	0.897449	-2.53554	2.37193	6.54004	0.0108
	DBNL	-2.87214	-6.5618	-6.44219	-1.02593	-1.39446	-1.49131	3.98815	0.0307
	RP11-15K19.2	-5.33582	-5.11887	-5.2169	2.05055	-0.599278	-2.92863	4.73141	0.0303
	MRPS17	-5.10901	-4.95216	-4.97896	2.01263	-0.457377	-2.69717	4.63274	0.0272
	AUTS2	-5.89042	-2.03439	-5.81084	-0.475482	2.16976	1.12493	5.51828	0.0206
	RFC2	-6.10173	-5.85023	-5.93605	0.700208	0.536862	-0.199268	6.30861	2.51e-05
	HIP1	-4.89357	-4.84203	-4.89918	1.81125	2.79631	1.5781	6.94015	4.95e-05
	PTPN12	-4.30117	-4.49914	-4.74038	-1.51714	-0.580731	-2.15505	3.09593	0.00285
	PCLO	-5.71027	-1.6304	-1.66328	2.37474	0.506743	2.19723	4.69422	0.0338
	LMTK2	-5.55866	-5.4792	-5.34286	-1.94747	3.09278	0.891064	6.13903	0.0136
	PTCD1	-5.24767	-5.5215	-5.2169	2.43121	-2.58708	0.333187	5.3878	0.0209
	ATP5J2-PTCD1	-5.29642	-5.61934	-5.2169	2.44131	-1.16145	0.520359	5.97763	0.00467
	ZNF655	-6.47786	-6.08593	-6.11737	0.779476	0.587277	1.03331	7.02707	2.59e-06
	COPS6	-1.90778	-1.19163	-2.88403	0.369728	0.644019	2.41218	3.13645	0.0177
	TAF6	-4.56262	-4.52314	-4.31788	0.133415	1.69136	0.987878	5.40543	0.000292
	MEPCE	-4.77244	-5.25402	-4.84344	1.93763	-0.467546	1.92102	6.08701	0.0017
	PMPCB	-5.87445	-5.49142	-5.60834	-3.49145	0.310202	0.603091	4.79869	0.0222
	KMT2E	-6.27795	-6.18324	-2.426	0.244965	1.3444	0.532696	5.66975	0.0124
	CALD1	-6.78734	-6.84958	-2.63101	-1.2961	0.908139	0.344039	5.408	0.0249
	C7orf49	-5.31231	-5.28943	-5.14955	2.32176	1.24107	1.78234	7.03215	2.42e-05
	CREB3L2	-6.31785	-2.28188	-6.30963	1.74772	-0.163419	-0.771576	5.24069	0.0274
	TRIM24	-5.30439	-4.96097	-5.17235	-3.10734	1.71536	1.94258	5.32944	0.032
	KIAA1549	-4.79523	-4.63745	-5.14955	3.20058	0.144449	-0.292662	5.8782	0.00609
	C7orf55	-4.48062	-4.56995	-3.86511	1.87982	3.0687	3.378	7.08074	0.000153
	TCAF1	-6.42037	-6.235	-6.44688	0.131007	-0.379192	1.15615	6.67007	0.000127
	EZH2	-6.48489	-6.75652	-6.60609	0.34263	0.367163	1.62634	7.39454	6.78e-05
	ZNF777	-6.07869	-6.3434	-6.33511	1.48141	-1.95789	0.731974	6.33757	0.00377
	REPIN1	-4.60194	-4.44993	-4.23366	-0.813574	0.965703	2.83033	5.42266	0.00685
	RBM33	-6.79584	-2.9706	-6.82697	0.812981	2.31781	1.37619	7.03346	0.00653
	POLR3D	-6.36432	-6.235	-6.23577	-1.31636	-1.16702	-1.81394	4.84592	1.73e-05
	CCAR2	-6.20322	-6.22406	-6.40417	0.923819	-1.8284	-0.704115	5.74092	0.00201
	PPP2R2A	-6.52635	-6.58193	-3.13658	-0.28402	1.77628	-2.12517	5.20398	0.0314
	TEX15	-4.73756	-4.47475	-4.67801	-0.82031	1.13881	3.5736	5.92748	0.00963
	RAB11FIP1	-4.05899	-4.49914	-4.12096	2.25559	0.905792	-0.156375	5.22803	0.00183
	TACC1	-5.57192	-5.58556	-5.75906	1.87989	1.5789	-0.47005	6.63509	0.000859
	HOOK3	-6.26167	-6.07379	-6.17497	0.59493	-1.46666	0.57556	6.07142	0.000901
	AC090094.1	-6.9911	-7.0569	-7.21248	1.26327	1.40908	0.106183	8.013	4.34e-05
	YTHDF3	-5.63645	-5.82633	-6.02643	2.19332	1.43256	2.43304	7.84938	1.68e-05
	CSPP1	-2.41129	-5.96415	-6.11737	-1.02593	-1.10729	2.24266	4.86742	0.0411
	ZFAND1	-5.0907	-4.83246	-5.0046	-2.61442	-0.0058528	0.226743	4.17807	0.0102
	CPNE3	-5.32019	-5.58556	-5.2917	-3.17888	-1.8421	1.5927	4.25639	0.0404
	OTUD6B	-5.99257	-5.76226	-6.27317	1.25229	0.769309	0.168763	6.73945	4.12e-05
	UTP23	-5.98763	-5.5626	-5.98839	-3.55778	-1.43498	-2.83892	3.23564	0.00717
	DERL1	-4.91454	-5.10304	-4.92627	-2.89496	0.169599	-1.25155	3.65564	0.0146
	TBC1D31	-5.22267	-1.28293	-5.41155	0.383901	1.96969	-0.304396	4.65545	0.0364
	AGO2	-6.32178	-6.13346	-6.08769	-2.78899	2.99965	-0.771576	5.99401	0.0242
	ZFP41	-4.45222	-4.67004	-4.43566	1.67823	-0.305797	3.01753	5.98263	0.00349
	SCRIB	-6.11538	-6.15665	-6.05739	-0.301407	0.333617	-0.530257	5.94379	2.17e-05
	CYHR1	-4.18515	-4.17502	-3.74855	1.67771	0.638944	-0.0830777	4.78077	0.000842
	ACO1	-1.24497	-4.63745	-4.69386	1.7597	0.0998844	2.94678	5.12755	0.0219
	SMC5	-6.95106	-7.04452	-7.03412	0.963826	0.822121	-3.14847	6.55572	0.00826
	TLE4	-5.38923	-5.3776	-5.5222	-0.259867	-2.01294	1.83291	5.28305	0.00898
	TLE1	-4.87229	-4.90729	-4.64578	2.19847	2.92082	0.0303183	6.52499	0.00171
	HNRNPK	-4.35996	-3.64503	-0.736781	1.21524	0.558709	-0.418029	3.3659	0.0492
	CCDC180	-3.69693	-3.77642	-4.14421	2.06785	0.623091	-1.45671	4.28393	0.0143
	RAD23B	-2.91386	-3.68561	-1.3659	-0.584437	0.0633927	0.621374	2.68857	0.0247
	TMEM245	-4.89357	-4.55839	-4.56192	2.56967	1.88854	1.69913	6.72374	1.96e-05
	KIAA1958	-3.85715	-3.69428	0.757039	1.39449	4.09325	4.08756	5.45656	0.0361
	STRBP	-2.44956	-6.14123	-2.17422	0.027994	2.51084	0.978893	4.76091	0.0317
	ZBTB34	-3.9413	-0.367274	-4.25518	2.19797	3.40601	2.05174	5.4065	0.0149
	DNM1	-3.48897	-3.19419	-3.06202	2.38095	0.228246	4.39392	5.58277	0.00991
	SPTAN1	-3.58169	-1.6791	-0.164806	1.93731	0.723599	1.45432	3.18028	0.0388
	NUP214	-2.58466	-2.19857	-1.74897	1.10385	3.12553	1.9226	4.22806	0.00264
	REXO4	-6.65341	-6.5296	-6.71105	-0.828712	-2.19321	-1.89681	4.99178	0.000281
	PPP1R26	-4.48062	-4.74336	-4.6294	2.04924	2.57057	3.04166	7.17162	1.73e-05
	EDF1	-7.33818	-7.53952	-7.48941	0.621976	-2.11129	-0.803916	6.69129	0.00107
	TUBB4B	-7.2584	-3.55295	-7.2478	-1.06971	-0.865289	-0.626286	5.16595	0.0141
	NELFB	-5.32019	-4.9433	-4.82916	-0.473902	-1.10514	1.2112	4.90827	0.00226
	MT-ATP8	-2.16325	-1.3433	-1.55236	1.0628	-0.726206	0.124575	1.84003	0.0324
	GTPBP6	-4.57585	-5.10304	-1.06081	3.39551	-0.464814	2.7728	5.48106	0.0348
	SLC25A6	-6.78449	-6.66783	-2.84911	1.00512	-0.0327376	1.28822	6.18734	0.0103
	ZBED1	-4.78388	-4.23435	-4.09732	3.00622	1.93102	-0.226127	5.94222	0.00364
	NDUFB11	-5.86909	-5.78228	-5.78888	1.79937	2.24005	2.28908	7.92291	9.51e-07
	RBM10	-6.72638	-6.75398	-2.0693	1.54601	2.3871	2.12404	7.20227	0.0103
	EBP	-5.49047	-5.53336	-5.24944	-0.170354	-0.204773	2.14349	6.01388	0.00154
	KDM5C	-3.49007	-7.10736	-6.7832	0.288258	0.0625736	1.61578	6.44908	0.00676
	PHF8	-2.32128	-5.73684	-5.59995	0.234848	0.214659	-2.18152	3.97535	0.0445
	OGT	-3.64652	-7.10934	-3.43328	-0.197475	-0.55061	0.525056	4.65537	0.0195
	ABCB7	-1.61695	-4.74336	-5.09091	-1.24855	1.91995	3.85435	5.32566	0.0453
	HMGN5	-6.23691	-6.43792	-6.88334	-1.43319	-0.801011	-2.67059	4.88446	0.0011
	TCEAL9	-7.54059	-7.52028	-7.90981	-1.76029	0.361608	-4.19768	5.79144	0.0119
	BEX3	-4.60092	-8.36942	-4.65097	-1.56999	-0.930726	0.323757	5.14812	0.0196
	CXorf57	-6.09716	-6.05335	-6.08168	1.39923	-2.47657	0.213049	5.7893	0.00724
	PRPS1	-6.75282	-6.71286	-6.59348	0.433267	-0.732056	-4.21046	5.1833	0.0206
	44810	-2.11649	-5.33079	-5.89551	2.10464	0.159088	-1.79412	4.60413	0.0475
	ZBTB33	-5.37417	-5.04622	-5.02979	2.14825	1.06002	-2.96484	5.2312	0.0284
	STAG2	-1.44708	-1.31784	-0.37341	0.53208	-0.039516	0.873955	1.50162	0.0252
	SMARCA1	-5.84198	-5.71617	-1.36624	0.401854	-0.262488	-0.0499624	4.33793	0.0431
	OCRL	-5.32803	-5.06268	-4.77059	-1.72317	1.60961	1.71275	5.58683	0.00804
	ZDHHC9	-3.81316	-3.79624	-3.86511	2.10992	0.881395	-0.400779	4.68835	0.00295
	UTP14A	-8.1269	-8.15873	-8.17552	1.13741	-1.47912	0.222744	8.11406	0.000451
	CDR1	-3.89984	-3.56157	0.523032	5.84116	6.33657	6.51996	8.54536	0.004
	BCAP31	-7.37458	-3.49094	-3.7233	0.735806	1.60021	-1.70893	5.07197	0.0339
	NAA10	-6.98119	-7.20328	-7.07402	-0.239061	-3.50549	-4.62856	4.29513	0.0311
	UBL4A	-4.93521	-4.80337	-4.75556	1.04041	-1.17662	-0.506142	4.61726	0.00218
	RP11-266K22.2	-5.64902	-5.60817	-5.56591	0.493558	-0.545416	0.83196	5.86774	0.000145
	RP5-864K19.7	-3.9413	-3.9808	-3.5539	1.98961	-0.00563329	-1.76117	3.8996	0.0234
	SEC63P1	-2.01668	-2.65734	-1.93639	0.152629	3.18439	2.35498	4.1008	0.0117
	RP11-418J17.1	-5.64275	-5.46689	-5.49532	-2.22959	2.39867	2.3962	6.39008	0.0144
	SVIL-AS1	-2.95342	-3.38954	-3.06202	2.49243	5.79715	0.724014	6.13952	0.0147
	RP11-464F9.1	-4.11442	-4.11314	-4.21181	-2.02425	0.919613	1.40541	4.24671	0.0167
	RP11-805J14.5	-3.72094	-3.51448	-3.4827	-1.83118	0.205346	0.346316	3.1462	0.0113
	RP4-816N1.7	-5.69217	-5.78724	-5.78888	0.40558	1.08629	1.10554	6.6219	9.03e-06
	GABPB1-AS1	-5.37417	-5.56837	-5.54859	1.08084	-2.05622	2.60402	6.03992	0.0117
	GOLGA6L5P	-5.00531	-5.1577	-5.02979	-1.94252	-0.053346	-2.61603	3.52697	0.0101
	RP11-473I1.9	-5.66767	-5.08703	-4.92627	1.95996	-0.388665	2.0432	6.43182	0.00148
	SMG1P3	-3.72094	-3.83509	-4.04885	-0.949735	2.26785	-0.198026	4.24166	0.0122
	AFG3L1P	-5.33582	-5.3907	-5.17235	2.92771	-0.972317	3.82346	7.22591	0.00802
	RP11-961A15.3	-5.46226	-5.59691	-5.5745	0.778107	1.85201	0.230555	6.49811	0.00017
	SPAG5-AS1	-5.22267	-1.73547	-5.47712	0.43372	3.50192	1.97283	6.11458	0.015
	RP11-138C9.1	-6.88354	-2.77907	-6.585	0.912935	1.30505	-0.862364	5.86774	0.0166
	AC091133.1	-5.04388	-5.09505	-5.02979	0.693106	4.62576	2.02486	7.50415	0.00289
	AC021224.1	-2.53291	-2.47257	-3.01233	0.966892	1.04424	0.82488	3.61794	3.81e-05
	HNRNPA1P7	-2.53291	-2.47257	-3.06202	0.894181	1.04424	0.780653	3.59552	5.88e-05
	SNHG22	-5.23105	-5.44821	-5.64955	-1.74343	0.390372	1.67549	5.55042	0.00524
	AC005523.2	-5.33582	-5.28943	-5.44002	1.11702	0.331149	-0.94597	5.52249	0.000788
	RP11-886P16.10	-3.42024	-4.30878	-4.10783	-0.459357	0.678389	0.138539	4.06481	0.000666
	C2orf48	-2.8264	-3.25276	-3.20158	2.50295	3.42956	4.52665	6.57997	0.000393
	DCTN1-AS1	-4.60194	-4.487	-4.75556	-0.359168	0.254667	-0.108474	4.54384	1.99e-05
	ZFAS1	-4.98562	-4.87036	-4.99183	1.4649	2.21601	-0.550045	5.99289	0.00192
	AP000347.2	-4.66517	-5.16534	-5.12638	0.652179	-0.283255	1.21817	5.51466	0.000293
	RP11-247I13.11	-4.25259	-4.46239	-4.39746	0.699525	1.73043	-3.12044	4.14065	0.0486
	RP11-1277A3.2	-4.11442	-4.06493	-3.68654	2.56388	3.27477	2.76134	6.82196	1.09e-05
	HCG11	-4.89357	-4.68075	-4.72504	0.172002	1.38651	-2.35014	4.50258	0.015
	XXbac-BPG252P9.9	-2.10925	-4.72081	-2.49701	1.16926	1.10348	0.0906249	3.89681	0.0117
	SNHG5	-2.60176	-6.19822	-6.0635	-0.89807	1.49405	1.59725	5.68557	0.0165
	AC005154.6	-4.34817	-3.9808	-4.31788	-2.34453	2.85137	1.40168	4.85179	0.0353
	NSUN5P2	-4.64021	-4.62641	-4.45439	2.69816	-0.357044	3.98282	6.68165	0.00658
	STAG3L5P	-5.25591	-2.38161	-5.1948	1.31135	2.6245	-0.823348	5.31494	0.0183
	RP11-582J16.5	-5.64275	-5.70048	-5.88174	1.35599	-1.28954	-0.13603	5.71847	0.00175
	RP11-575L7.8	-3.45782	-6.235	-6.02016	-0.0547373	1.20124	-0.435786	5.47456	0.00582
	RP11-23J9.4	-3.67252	-3.85413	-4.18963	2.53987	0.60741	-1.42241	4.48038	0.0178
	RP11-216B9.9	-2.78145	-2.70006	-3.15654	0.791555	2.96053	-1.11462	3.75851	0.0339
	MT-TK	-5.38923	-5.57412	-4.47288	2.65975	-0.0966386	-0.363437	5.87864	0.00457
	Xist_exon4	-6.25347	-6.28496	-6.61028	0.78332	-0.727248	1.34021	6.84833	0.000402
	RP3-368A4.5	-2.16405	-2.70006	-2.13519	3.77991	2.06459	4.8088	5.8842	0.00201
	RP6-24A23.7	-3.16158	-6.48143	-6.30447	0.670648	1.1195	0.60834	6.11532	0.00496
	CDR1-AS	-3.89984	-3.53822	0.523032	5.84116	6.39607	6.51996	8.55741	0.00395
