# Supplementary material for: Regulation of the WNT-CTNNB1 signaling pathway by severe fever with thrombocytopenia syndrome virus in a cap-snatching manner
Source: mBio. 2023 Oct 26;14(6):e01688-23. doi: 10.1128/mbio.01688-23 (PMC10746258; doi:10.1128/mbio.01688-23)
Supplement: Table S2 — GO-term enrichment analysis was performed on SFTSV L protein interacted genes. [file mbio.01688-23-s0003.xlsx]

## Sheet: S2 Table.SFTSV Lp enrichment ge
Table S2. GO-term enrichment analysis was performed on SFTSV L protein interacted genes. Table contains significant GO terms (ID), numbers of protein groups associated to go terms in selected comparisons or quantifiable dataset (Count), p-values and false discovery rate adjusted p-values (pvalue and p.adjust), enrichment of genes associated to GO-term in the subset (GeneRatio), name of gene ontol…
ID	Description	GeneRatio	pvalue	p.adjust	qvalue	geneID	Count
GO:1903311	regulation of mRNA metabolic process	40/561	3.19e-14	1.27e-10	1.12e-10	TARDBP/THRAP3/VIM/PSMC3/RBM19/APEX1/RBM23/PSMB5/PABPN1/SRSF5/SNW1/LEO1/ANP32A/RNPS1/FXR2/PSMD3/PSME3/IGF2BP1/PSMC5/AXIN2/JMJD6/SAFB2/UPF1/HNRNPL/PAF1/SUPT5H/PSMC4/SNRNP70/DYRK1A/RBM15B/XRN1/DHX36/REST/DCP2/WTAP/YTHDF3/AGO2/HNRNPK/NUP214/RBM10	40
GO:0022613	ribonucleoprotein complex biogenesis	46/561	1.62e-12	1.74e-09	1.53e-09	AGO1/RPS8/ADAR/ISG20L2/RPS24/PDCD11/CLNS1A/DDX10/NOP2/DDX23/KRR1/SNRPF/UTP20/UTP14C/NGDN/PRPF39/SRSF5/DICER1/EIF3J/RSL24D1/TICRR/TSR3/UTP18/COIL/NOL11/EIF4A3/TXNL4A/DDX49/GEMIN6/MPHOSPH10/GCFC2/WDR75/SHQ1/RUVBL1/ISY1/NUDT16/UTP3/ABCE1/NOP16/RRP36/RPF2/UTP23/AGO2/REXO4/UTP14A/NSUN5P2	46
GO:0000375	RNA splicing, via transesterification reactions	41/561	1.65e-12	1.74e-09	1.53e-09	SRRM1/SYF2/THRAP3/PRPF38A/PRCC/CSTF2T/CLNS1A/BUD13/MAGOHB/DDX23/SNRPF/RBM19/ZCCHC8/PABPN1/PRPF39/SRSF5/SNW1/RNPS1/SF3B3/DHX8/COIL/JMJD6/EIF4A3/TXNL4A/POLR2E/GPATCH1/HNRNPL/HNRNPUL1/SNRNP70/GEMIN6/MPHOSPH10/GCFC2/DYRK1A/PHF5A/RBM15B/ISY1/REST/DHX16/WTAP/HNRNPK/RBM10	41
GO:0008380	RNA splicing	46/561	1.74e-12	1.74e-09	1.53e-09	TARDBP/SRRM1/SYF2/THRAP3/PRPF38A/PRCC/CSTF2T/CLNS1A/BUD13/MAGOHB/DDX23/SNRPF/RBM19/ZCCHC8/PABPN1/PRPF39/SRSF5/SNW1/CLK3/RNPS1/SF3B3/CDK12/DHX8/COIL/JMJD6/EIF4A3/TXNL4A/POLR2E/GPATCH1/HNRNPL/HNRNPUL1/SNRNP70/GEMIN6/MPHOSPH10/ZNF638/GCFC2/DYRK1A/PHF5A/RBM15B/ISY1/REST/DHX16/WTAP/CCAR2/HNRNPK/RBM10	46
GO:0000377	RNA splicing, via transesterification reactions with bulged adenosine as nucleophile	40/561	5.3e-12	3.52e-09	3.09e-09	SRRM1/SYF2/THRAP3/PRPF38A/PRCC/CSTF2T/CLNS1A/BUD13/MAGOHB/DDX23/SNRPF/RBM19/ZCCHC8/PABPN1/PRPF39/SRSF5/SNW1/RNPS1/SF3B3/DHX8/COIL/JMJD6/EIF4A3/TXNL4A/POLR2E/GPATCH1/HNRNPL/HNRNPUL1/SNRNP70/GEMIN6/GCFC2/DYRK1A/PHF5A/RBM15B/ISY1/REST/DHX16/WTAP/HNRNPK/RBM10	40
GO:0000398	mRNA splicing, via spliceosome	40/561	5.3e-12	3.52e-09	3.09e-09	SRRM1/SYF2/THRAP3/PRPF38A/PRCC/CSTF2T/CLNS1A/BUD13/MAGOHB/DDX23/SNRPF/RBM19/ZCCHC8/PABPN1/PRPF39/SRSF5/SNW1/RNPS1/SF3B3/DHX8/COIL/JMJD6/EIF4A3/TXNL4A/POLR2E/GPATCH1/HNRNPL/HNRNPUL1/SNRNP70/GEMIN6/GCFC2/DYRK1A/PHF5A/RBM15B/ISY1/REST/DHX16/WTAP/HNRNPK/RBM10	40
GO:0006401	RNA catabolic process	38/561	3.24e-10	1.85e-07	1.62e-07	TARDBP/AGO1/THRAP3/RPS8/VIM/DNA2/SUPV3L1/RPS24/PSMC3/FEN1/MAGOHB/APEX1/RBM23/PSMB5/ANP32A/RNPS1/SMG6/FXR2/PSMD3/PSME3/IGF2BP1/PSMC5/AXIN2/EIF4A3/RPL17/UPF1/PSMC4/NUDT16/XRN1/DHX36/TTC37/DCP2/HBS1L/PPP2R2A/YTHDF3/AGO2/NUP214/RBM10	38
GO:0006402	mRNA catabolic process	36/561	3.91e-10	1.95e-07	1.71e-07	TARDBP/AGO1/THRAP3/RPS8/VIM/SUPV3L1/RPS24/PSMC3/MAGOHB/APEX1/RBM23/PSMB5/ANP32A/RNPS1/SMG6/FXR2/PSMD3/PSME3/IGF2BP1/PSMC5/AXIN2/EIF4A3/RPL17/UPF1/PSMC4/NUDT16/XRN1/DHX36/TTC37/DCP2/HBS1L/PPP2R2A/YTHDF3/AGO2/NUP214/RBM10	36
GO:0016072	rRNA metabolic process	27/561	9.74e-10	4.23e-07	3.71e-07	RPS8/ISG20L2/RPS24/PDCD11/DDX10/NOP2/KRR1/UTP20/UTP14C/NGDN/TSR3/UTP18/NOL11/EIF4A3/DDX49/MPHOSPH10/WDR75/SHQ1/NUDT16/XRN1/UTP3/RRP36/RPF2/UTP23/REXO4/UTP14A/NSUN5P2	27
GO:0033044	regulation of chromosome organization	34/561	1.06e-09	4.23e-07	3.71e-07	SKI/CDC20/LMNA/FEN1/ZW10/KMT2A/DDX11/MNAT1/SNW1/PLK1/CTCF/SMG6/BRCA1/AXIN2/MAP2K7/AKAP8/UPF1/KMT2B/PAF1/ERCC1/TRAPPC12/PAXBP1/XRN1/DHX36/MAD2L1/DCP2/JARID2/MAD1L1/AUTS2/KMT2E/SMC5/PHF8/OGT/NAA10	34
GO:0006364	rRNA processing	26/561	1.53e-09	5.54e-07	4.86e-07	RPS8/ISG20L2/RPS24/PDCD11/DDX10/NOP2/KRR1/UTP20/UTP14C/NGDN/TSR3/UTP18/NOL11/EIF4A3/DDX49/MPHOSPH10/WDR75/SHQ1/NUDT16/UTP3/RRP36/RPF2/UTP23/REXO4/UTP14A/NSUN5P2	26
GO:0050684	regulation of mRNA processing	20/561	5.07e-09	1.69e-06	1.48e-06	THRAP3/RBM19/PABPN1/SRSF5/SNW1/LEO1/RNPS1/JMJD6/SAFB2/HNRNPL/PAF1/SUPT5H/SNRNP70/DYRK1A/RBM15B/DHX36/REST/WTAP/HNRNPK/RBM10	20
GO:0034470	ncRNA processing	35/561	5.94e-09	1.82e-06	1.6e-06	AGO1/RPS8/TRMT13/ADAR/ISG20L2/ANKRD16/RPS24/PDCD11/DDX10/NOP2/KRR1/UTP20/UTP14C/NGDN/DICER1/POLR3K/TSR3/UTP18/NOL11/EIF4A3/DDX49/MPHOSPH10/WDR75/RPP14/SHQ1/NUDT16/UTP3/RRP36/RPF2/PTCD1/UTP23/AGO2/REXO4/UTP14A/NSUN5P2	35
GO:0043487	regulation of RNA stability	23/561	7.03e-09	2e-06	1.76e-06	TARDBP/THRAP3/VIM/PSMC3/APEX1/RBM23/PSMB5/ANP32A/SMG6/FXR2/PSMD3/PSME3/IGF2BP1/PSMC5/AXIN2/UPF1/PSMC4/XRN1/DHX36/DCP2/YTHDF3/NUP214/RBM10	23
GO:0034660	ncRNA metabolic process	39/561	1.48e-08	3.94e-06	3.45e-06	AGO1/RPS8/TRMT13/ADAR/ISG20L2/ANKRD16/RPS24/PDCD11/DDX10/NOP2/KRR1/UTP20/UTP14C/NGDN/DICER1/POLR3K/TSR3/UTP18/NOL11/EIF4A3/FARSA/DDX49/MPHOSPH10/WDR75/RPP14/SHQ1/NUDT16/XRN1/UTP3/RRP36/XPO5/RPF2/PTCD1/MEPCE/UTP23/AGO2/REXO4/UTP14A/NSUN5P2	39
GO:0043488	regulation of mRNA stability	22/561	1.84e-08	4.58e-06	4.02e-06	TARDBP/THRAP3/VIM/PSMC3/APEX1/RBM23/PSMB5/ANP32A/FXR2/PSMD3/PSME3/IGF2BP1/PSMC5/AXIN2/UPF1/PSMC4/XRN1/DHX36/DCP2/YTHDF3/NUP214/RBM10	22
GO:0042254	ribosome biogenesis	29/561	2.72e-08	6.37e-06	5.59e-06	RPS8/ISG20L2/RPS24/PDCD11/DDX10/NOP2/KRR1/UTP20/UTP14C/NGDN/RSL24D1/TSR3/UTP18/NOL11/EIF4A3/DDX49/MPHOSPH10/WDR75/SHQ1/NUDT16/UTP3/ABCE1/NOP16/RRP36/RPF2/UTP23/REXO4/UTP14A/NSUN5P2	29
GO:0061013	regulation of mRNA catabolic process	23/561	3.48e-08	7.72e-06	6.77e-06	TARDBP/THRAP3/VIM/PSMC3/APEX1/RBM23/PSMB5/ANP32A/FXR2/PSMD3/PSME3/IGF2BP1/PSMC5/AXIN2/UPF1/PSMC4/XRN1/DHX36/DCP2/YTHDF3/AGO2/NUP214/RBM10	23
GO:0006913	nucleocytoplasmic transport	31/561	5.41e-08	1.14e-05	9.96e-06	PARK7/TARDBP/SRRM1/LMNA/UHMK1/NUP133/MAGOHB/SNRPF/KPNA3/IPO5/PABPN1/NEMF/SRSF5/ANP32A/AKAP13/TSC2/RNPS1/MBTPS1/SMG6/EIF4A3/RANBP3/TNPO2/PIK3R2/UPF1/GEMIN6/GTSE1/SEC13/RBM15B/ABCE1/XPO5/NUP214	31
GO:0051169	nuclear transport	31/561	6.59e-08	1.31e-05	1.15e-05	PARK7/TARDBP/SRRM1/LMNA/UHMK1/NUP133/MAGOHB/SNRPF/KPNA3/IPO5/PABPN1/NEMF/SRSF5/ANP32A/AKAP13/TSC2/RNPS1/MBTPS1/SMG6/EIF4A3/RANBP3/TNPO2/PIK3R2/UPF1/GEMIN6/GTSE1/SEC13/RBM15B/ABCE1/XPO5/NUP214	31
GO:0044839	cell cycle G2/M phase transition	26/561	1.4e-07	2.66e-05	2.33e-05	SYF2/SDCCAG8/CDK1/PSMC3/CEP57/CENPJ/PSMB5/MNAT1/CEP152/TICRR/BLM/PLK1/PSMD3/PSME3/BRCA1/DBF4B/PSMC5/CSNK1D/AKAP8/PSMC4/KAT14/GTSE1/FBXW11/TUBB/PPP2R2A/TUBB4B	26
GO:0031062	positive regulation of histone methylation	10/561	1.61e-07	2.91e-05	2.55e-05	LMNA/KMT2A/SNW1/BRCA1/PAF1/PAXBP1/JARID2/AUTS2/KMT2E/OGT	10
GO:0016570	histone modification	35/561	3.77e-07	6.54e-05	5.74e-05	SKI/ASH1L/LMNA/KDM5B/CDK1/KMT5B/KMT2A/PRDM4/SNW1/LEO1/CTCF/MSL1/BRCA1/PHB/JMJD6/AKAP8/SIN3B/KMT2B/PAF1/PRMT1/PER2/HDAC4/KAT14/PAXBP1/BRD1/NAA50/RUVBL1/REST/JARID2/AUTS2/KMT2E/EZH2/KDM5C/PHF8/OGT	35
GO:0031060	regulation of histone methylation	12/561	4.54e-07	6.97e-05	6.11e-05	LMNA/KMT2A/SNW1/CTCF/BRCA1/KMT2B/PAF1/PAXBP1/JARID2/AUTS2/KMT2E/OGT	12
GO:0006479	protein methylation	20/561	4.71e-07	6.97e-05	6.11e-05	ASH1L/LMNA/KMT5B/KMT2A/PRDM4/SNW1/CTCF/BRCA1/KMT2B/PAF1/PRMT1/PCMTD2/PAXBP1/JARID2/PCMT1/ARMT1/AUTS2/KMT2E/EZH2/OGT	20
GO:0008213	protein alkylation	20/561	4.71e-07	6.97e-05	6.11e-05	ASH1L/LMNA/KMT5B/KMT2A/PRDM4/SNW1/CTCF/BRCA1/KMT2B/PAF1/PRMT1/PCMTD2/PAXBP1/JARID2/PCMT1/ARMT1/AUTS2/KMT2E/EZH2/OGT	20
GO:0000086	G2/M transition of mitotic cell cycle	24/561	4.72e-07	6.97e-05	6.11e-05	SYF2/SDCCAG8/CDK1/PSMC3/CEP57/CENPJ/PSMB5/MNAT1/CEP152/TICRR/BLM/PLK1/PSMD3/PSME3/BRCA1/DBF4B/PSMC5/CSNK1D/PSMC4/KAT14/FBXW11/TUBB/PPP2R2A/TUBB4B	24
GO:0043414	macromolecule methylation	27/561	7.64e-07	0.00010653	9.34e-05	TRMT13/ASH1L/LMNA/KMT5B/KMT2A/NOP2/PRDM4/SNW1/CTCF/BRCA1/KMT2B/PAF1/PRMT1/PCMTD2/PAXBP1/RBM15B/JARID2/CMTR1/PCMT1/ARMT1/WTAP/AUTS2/MEPCE/KMT2E/EZH2/OGT/NSUN5P2	27
GO:0071826	ribonucleoprotein complex subunit organization	23/561	7.74e-07	0.00010653	9.34e-05	AGO1/ADAR/CLNS1A/NOP2/DDX23/SNRPF/PRPF39/SRSF5/DICER1/EIF3J/RSL24D1/TICRR/DHX8/COIL/TXNL4A/GEMIN6/GCFC2/SHQ1/RUVBL1/ISY1/RPF2/ZFAND1/AGO2	23
GO:0016571	histone methylation	17/561	9.59e-07	0.000127499	0.000111841	ASH1L/LMNA/KMT5B/KMT2A/PRDM4/SNW1/CTCF/BRCA1/KMT2B/PAF1/PRMT1/PAXBP1/JARID2/AUTS2/KMT2E/EZH2/OGT	17
GO:0016569	covalent chromatin modification	35/561	1.03e-06	0.000132618	0.000116331	SKI/ASH1L/LMNA/KDM5B/CDK1/KMT5B/KMT2A/PRDM4/SNW1/LEO1/CTCF/MSL1/BRCA1/PHB/JMJD6/AKAP8/SIN3B/KMT2B/PAF1/PRMT1/PER2/HDAC4/KAT14/PAXBP1/BRD1/NAA50/RUVBL1/REST/JARID2/AUTS2/KMT2E/EZH2/KDM5C/PHF8/OGT	35
GO:0048024	regulation of mRNA splicing, via spliceosome	14/561	1.34e-06	0.00016652	0.00014607	THRAP3/RBM19/SRSF5/SNW1/RNPS1/JMJD6/HNRNPL/SNRNP70/DYRK1A/RBM15B/REST/WTAP/HNRNPK/RBM10	14
GO:0051168	nuclear export	20/561	1.69e-06	0.000204877	0.000179716	PARK7/SRRM1/UHMK1/NUP133/MAGOHB/PABPN1/NEMF/SRSF5/AKAP13/RNPS1/SMG6/EIF4A3/RANBP3/UPF1/GTSE1/SEC13/RBM15B/ABCE1/XPO5/NUP214	20
GO:1901990	regulation of mitotic cell cycle phase transition	33/561	1.82e-06	0.00021398	0.000187702	SYF2/CDC20/SDCCAG8/CDK1/PSMC3/CEP57/ZW10/CDKN1B/CENPJ/TFDP1/APEX1/PSMB5/CEP152/TICRR/BLM/PLK1/PSMD3/PSME3/BRCA1/DBF4B/PSMC5/CSNK1D/PSMC4/PRMT1/GTSE1/MAD2L1/TUBB/MAD1L1/ZNF655/MEPCE/KMT2E/EZH2/TUBB4B	33
GO:1902749	regulation of cell cycle G2/M phase transition	21/561	1.93e-06	0.000220417	0.000193348	SYF2/SDCCAG8/CDK1/PSMC3/CEP57/CENPJ/PSMB5/CEP152/TICRR/BLM/PLK1/PSMD3/PSME3/BRCA1/DBF4B/PSMC5/CSNK1D/PSMC4/GTSE1/TUBB/TUBB4B	21
GO:0010389	regulation of G2/M transition of mitotic cell cycle	20/561	1.99e-06	0.000220417	0.000193348	SYF2/SDCCAG8/CDK1/PSMC3/CEP57/CENPJ/PSMB5/CEP152/TICRR/BLM/PLK1/PSMD3/PSME3/BRCA1/DBF4B/PSMC5/CSNK1D/PSMC4/TUBB/TUBB4B	20
GO:0032259	methylation	29/561	2.2e-06	0.000237746	0.00020855	TRMT13/ASH1L/LMNA/KMT5B/KMT2A/NOP2/PRDM4/SNW1/CTCF/BRCA1/TYMS/KMT2B/PAF1/PRMT1/AHCY/PCMTD2/PAXBP1/RBM15B/JARID2/CMTR1/PCMT1/ARMT1/WTAP/AUTS2/MEPCE/KMT2E/EZH2/OGT/NSUN5P2	29
GO:0000075	cell cycle checkpoint	21/561	2.42e-06	0.000249867	0.000219182	SYF2/CDC20/PRCC/ZWINT/CDK1/DNA2/ZW10/CDKN1B/TIMELESS/TFDP1/WDR76/FEM1B/TICRR/BLM/PLK1/BRCA1/PRMT1/GTSE1/MAD2L1/MAD1L1/CCAR2	21
GO:0007062	sister chromatid cohesion	11/561	2.44e-06	0.000249867	0.000219182	CDC20/FEN1/DDX11/PLK1/CTCF/AXIN2/NAA50/STAG1/SMC5/STAG2/NAA10	11
GO:0032392	DNA geometric change	15/561	2.84e-06	0.000282965	0.000248215	DNA2/SUPV3L1/DDX11/GTF2H3/CHD8/MNAT1/BLM/CHTF18/RAD18/RUVBL1/DHX36/ASCC3/RFC2/RAD23B/SMARCA1	15
GO:0043484	regulation of RNA splicing	16/561	3.03e-06	0.000294801	0.000258597	THRAP3/RBM19/SRSF5/SNW1/CLK3/RNPS1/CDK12/JMJD6/HNRNPL/SNRNP70/DYRK1A/RBM15B/REST/WTAP/HNRNPK/RBM10	16
GO:1901987	regulation of cell cycle phase transition	34/561	3.68e-06	0.000349801	0.000306843	SYF2/CDC20/SDCCAG8/CDK1/PSMC3/CEP57/ZW10/CDKN1B/CENPJ/TFDP1/APEX1/PSMB5/CEP152/TICRR/BLM/PLK1/PSMD3/PSME3/BRCA1/DBF4B/PSMC5/CSNK1D/PAF1/PSMC4/PRMT1/GTSE1/MAD2L1/TUBB/MAD1L1/ZNF655/MEPCE/KMT2E/EZH2/TUBB4B	34
GO:0000819	sister chromatid segregation	19/561	4.45e-06	0.000413347	0.000362585	CDC20/KIF2C/ZWINT/FEN1/ZW10/DDX11/PLK1/CTCF/PHF23/AXIN2/CHMP1B/AKAP8/NAA50/STAG1/MAD2L1/MAD1L1/SMC5/STAG2/NAA10	19
GO:0042176	regulation of protein catabolic process	29/561	4.86e-06	0.000440659	0.000386543	PARK7/NRDC/CDKN1B/MYCBP2/UBE3A/PLK1/NUPR1/NKD1/SF3B3/SCO1/PSMD3/PSME3/SNF8/PHB/GGA3/CSNK1D/PIN1/PSMC4/SNRNP70/SUMO1/ARIH2/RCHY1/MAD2L1/HMGCR/MAPK9/CCAR2/RAD23B/OGT/BCAP31	29
GO:0032508	DNA duplex unwinding	14/561	5.41e-06	0.000479322	0.000420458	DNA2/SUPV3L1/DDX11/GTF2H3/CHD8/MNAT1/BLM/CHTF18/RAD18/RUVBL1/DHX36/ASCC3/RFC2/RAD23B	14
GO:0022618	ribonucleoprotein complex assembly	21/561	6.1e-06	0.000529008	0.000464042	AGO1/ADAR/CLNS1A/NOP2/DDX23/SNRPF/PRPF39/SRSF5/DICER1/EIF3J/RSL24D1/TICRR/COIL/TXNL4A/GEMIN6/GCFC2/SHQ1/RUVBL1/ISY1/RPF2/AGO2	21
GO:1901991	negative regulation of mitotic cell cycle phase transition	22/561	6.3e-06	0.000534757	0.000469085	SYF2/CDC20/CDK1/PSMC3/ZW10/CDKN1B/TFDP1/PSMB5/TICRR/BLM/PLK1/PSMD3/PSME3/BRCA1/PSMC5/PSMC4/PRMT1/GTSE1/MAD2L1/MAD1L1/ZNF655/EZH2	22
GO:0006611	protein export from nucleus	18/561	7.88e-06	0.000655332	0.000574853	PARK7/SRRM1/UHMK1/NUP133/MAGOHB/PABPN1/SRSF5/RNPS1/SMG6/EIF4A3/RANBP3/UPF1/GTSE1/SEC13/RBM15B/ABCE1/XPO5/NUP214	18
GO:0043161	proteasome-mediated ubiquitin-dependent protein catabolic process	30/561	1.12e-05	0.000908811	0.000797203	PARK7/CDC20/CDK1/PSMC3/RNF34/PSMB5/NEMF/UBE3A/PLK1/PSMD3/PSME3/PSMC5/CSNK1D/PSMC4/RMND5A/SUMO1/STT3B/ARIH2/PCNP/ARMC8/RCHY1/MAD2L1/FBXW11/MAPK9/CD2AP/CCAR2/DERL1/RAD23B/OGT/BCAP31	30
GO:0045930	negative regulation of mitotic cell cycle	26/561	1.24e-05	0.000992981	0.000871036	SYF2/CDC20/PRCC/ZWINT/CDK1/PSMC3/ZW10/CDKN1B/TFDP1/PSMB5/TICRR/BLM/PLK1/PSMD3/PSME3/BRCA1/PSMC5/PSMC4/PRMT1/GTSE1/MAD2L1/MAD1L1/ZNF655/EZH2/SCRIB/NAA10	26
GO:0051983	regulation of chromosome segregation	13/561	1.28e-05	0.00100016	0.000877331	CDC20/KIF2C/FEN1/ZW10/DDX11/PLK1/CTCF/AXIN2/RAD18/MAD2L1/MAD1L1/SMC5/NAA10	13
GO:0098813	nuclear chromosome segregation	22/561	1.5e-05	0.00115419	0.00101244	CDC20/KIF2C/ZWINT/FEN1/ZW10/DDX11/PLK1/CTCF/PHF23/AXIN2/CHMP1B/AKAP8/TRAPPC12/FANCD2/NAA50/STAG1/MAD2L1/MAD1L1/TEX15/SMC5/STAG2/NAA10	22
GO:0090501	RNA phosphodiester bond hydrolysis	16/561	1.66e-05	0.00124852	0.00109519	AGO1/ISG20L2/CSTF2T/FEN1/UTP20/APEX1/DICER1/POLR3K/SMG6/RPP14/NUDT16/XRN1/DCP2/RRP36/UTP23/AGO2	16
GO:0048193	Golgi vesicle transport	27/561	1.99e-05	0.00143173	0.0012559	KIF2C/EPS15/COPA/COG2/EXOC8/SEC23IP/SCYL1/KLC2/SPTBN2/ZW10/SEC23A/RAB8B/TMED3/DCTN5/ANKFY1/GOSR1/GGA3/CSNK1D/KDELR1/TRAPPC12/SEC13/RBSN/LMAN2/CYTH3/CREB3L2/SPTAN1/BCAP31	27
GO:0072331	signal transduction by p53 class mediator	22/561	2.02e-05	0.00143173	0.0012559	CDK1/DNA2/NOP2/CDKN1B/RNF34/TFDP1/SNW1/BLM/NUPR1/BRCA1/RBBP8/PIN1/PRMT1/SPRED2/DYRK1A/GTSE1/MYO6/RPF2/RFC2/TAF6/TRIM24/HNRNPK	22
GO:1901988	negative regulation of cell cycle phase transition	22/561	2.02e-05	0.00143173	0.0012559	SYF2/CDC20/CDK1/PSMC3/ZW10/CDKN1B/TFDP1/PSMB5/TICRR/BLM/PLK1/PSMD3/PSME3/BRCA1/PSMC5/PSMC4/PRMT1/GTSE1/MAD2L1/MAD1L1/ZNF655/EZH2	22
GO:2001252	positive regulation of chromosome organization	17/561	2.05e-05	0.00143173	0.0012559	LMNA/FEN1/KMT2A/DDX11/SNW1/BRCA1/MAP2K7/AKAP8/PAF1/ERCC1/PAXBP1/DHX36/JARID2/AUTS2/KMT2E/SMC5/OGT	17
GO:0010498	proteasomal protein catabolic process	32/561	2.12e-05	0.00145906	0.00127987	PARK7/CDC20/CDK1/PSMC3/RNF34/PSMB5/NEMF/UBE3A/PLK1/NUPR1/SCO1/PSMD3/PSME3/PSMC5/CSNK1D/PSMC4/RMND5A/SUMO1/STT3B/ARIH2/PCNP/ARMC8/RCHY1/MAD2L1/FBXW11/MAPK9/CD2AP/CCAR2/DERL1/RAD23B/OGT/BCAP31	32
GO:0000381	regulation of alternative mRNA splicing, via spliceosome	10/561	2.24e-05	0.00151625	0.00133004	THRAP3/RBM19/SRSF5/RNPS1/HNRNPL/DYRK1A/RBM15B/REST/WTAP/RBM10	10
GO:0007030	Golgi organization	15/561	2.49e-05	0.0016546	0.00145141	COG2/CDK1/SEC23IP/ZW10/TMED3/VMP1/CSNK1D/TRAPPC12/GORASP2/OBSL1/STX16/RBSN/PDCD10/LMAN2/TJAP1	15
GO:0033045	regulation of sister chromatid segregation	11/561	2.62e-05	0.00169748	0.00148902	CDC20/FEN1/ZW10/DDX11/PLK1/CTCF/AXIN2/MAD2L1/MAD1L1/SMC5/NAA10	11
GO:2001020	regulation of response to DNA damage stimulus	19/561	2.64e-05	0.00169748	0.00148902	RNF169/RAD51AP1/DDX11/TIMELESS/WDR76/FEM1B/SPIRE2/BRCA1/AXIN2/SPIRE1/ERCC1/SPRED2/UBE2V1/DYRK1A/NUDT16/ARMT1/CCAR2/TEX15/HNRNPK	19
GO:0018205	peptidyl-lysine modification	28/561	2.86e-05	0.00181175	0.00158926	PARK7/ASH1L/LMNA/NUP133/KMT5B/KMT2A/BLOC1S1/SNW1/NDUFAB1/CTCF/MSL1/BRCA1/JMJD6/KMT2B/SAE1/SUMO1/HDAC4/KAT14/BRD1/NAA50/RUVBL1/JARID2/AUTS2/KMT2E/EZH2/NUP214/ZBED1/OGT	28
GO:2001251	negative regulation of chromosome organization	15/561	3.46e-05	0.0021542	0.00188965	SKI/CDC20/ZW10/MNAT1/PLK1/SMG6/BRCA1/ERCC1/XRN1/MAD2L1/DCP2/JARID2/MAD1L1/PHF8/NAA10	15
GO:0007063	regulation of sister chromatid cohesion	6/561	3.55e-05	0.00217657	0.00190928	FEN1/DDX11/CTCF/AXIN2/SMC5/NAA10	6
GO:0031124	mRNA 3'-end processing	12/561	3.73e-05	0.00225211	0.00197554	SRRM1/RPRD2/CSTF2T/MAGOHB/PABPN1/SRSF5/LEO1/RNPS1/EIF4A3/PAF1/SUPT5H/DHX36	12
GO:0010948	negative regulation of cell cycle process	26/561	3.86e-05	0.00229048	0.0020092	SYF2/CDC20/CDK1/PSMC3/ZW10/CDKN1B/TFDP1/PSMB5/TICRR/BLM/PLK1/PSMD3/PSME3/BRCA1/PSMC5/RBBP8/PSMC4/PRMT1/GTSE1/MAD2L1/MAD1L1/ZNF655/EZH2/HMGN5/STAG2/NAA10	26
GO:0007093	mitotic cell cycle checkpoint	16/561	3.9e-05	0.00229048	0.0020092	SYF2/CDC20/PRCC/ZWINT/CDK1/ZW10/CDKN1B/TFDP1/TICRR/BLM/PLK1/BRCA1/PRMT1/GTSE1/MAD2L1/MAD1L1	16
GO:0007059	chromosome segregation	24/561	4.22e-05	0.00243956	0.00213997	CDC20/KIF2C/ZWINT/FEN1/ZW10/DDX11/PLK1/CTCF/PHF23/BRCA1/AXIN2/CHMP1B/AKAP8/TRAPPC12/RAD18/FANCD2/NAA50/STAG1/MAD2L1/MAD1L1/TEX15/SMC5/STAG2/NAA10	24
GO:0031503	protein-containing complex localization	22/561	4.4e-05	0.00249472	0.00218835	SRRM1/EPS15/SNAP47/NUP133/TUB/MAGOHB/PABPN1/SRSF5/RNPS1/SMG6/AP2B1/EIF4A3/UPF1/SEC13/RBM15B/IFT57/ABCE1/DBN1/HIP1/SCRIB/DNM1/NUP214	22
GO:0071103	DNA conformation change	26/561	4.44e-05	0.00249472	0.00218835	ASH1L/CDK1/DNA2/SUPV3L1/DDX11/GTF2H3/CHD8/MNAT1/BLM/CHTF18/CTCF/PHF23/AKAP8/PAF1/GRWD1/ZNFX1/RAD18/RUVBL1/DHX36/ASCC3/TSPYL1/RFC2/RAD23B/PHF8/SMARCA1/NAA10	26
GO:0090305	nucleic acid phosphodiester bond hydrolysis	23/561	4.57e-05	0.00250055	0.00219346	AGO1/ISG20L2/CSTF2T/DNA2/FEN1/UTP20/GTF2H3/APEX1/DICER1/POLR3K/DNASE1/SMG6/RBBP8/ERCC1/RPP14/NUDT16/XRN1/DCP2/RRP36/RFC2/UTP23/AGO2/REXO4	23
GO:2000736	regulation of stem cell differentiation	13/561	4.61e-05	0.00250055	0.00219346	PSMC3/KMT2A/PSMB5/CDK12/PSMD3/PSME3/PSMC5/TCF3/PSMC4/EIF2AK2/DHX36/REST/NELFB	13
GO:0031396	regulation of protein ubiquitination	18/561	4.64e-05	0.00250055	0.00219346	PARK7/CDC20/SPRTN/MYCBP2/UBE3A/RNF111/FEM1B/PLK1/PHF23/BRCA1/FEM1A/PIN1/PER2/RCHY1/MAD2L1/MAPK9/DERL1/OGT	18
GO:0031123	RNA 3'-end processing	15/561	4.74e-05	0.00252136	0.00221172	SRRM1/RPRD2/CSTF2T/SUPV3L1/MAGOHB/PABPN1/SRSF5/LEO1/POLR3K/RNPS1/EIF4A3/PAF1/SUPT5H/DHX36/PTCD1	15
GO:0006405	RNA export from nucleus	14/561	5.65e-05	0.00296634	0.00260205	SRRM1/NUP133/MAGOHB/PABPN1/SRSF5/RNPS1/SMG6/EIF4A3/UPF1/SEC13/RBM15B/ABCE1/XPO5/NUP214	14
GO:0007623	circadian rhythm	18/561	5.98e-05	0.00308225	0.00270373	TARDBP/THRAP3/CDK1/KMT2A/TIMELESS/MYCBP2/UBE3A/RAI1/CSNK1D/TYMS/PER2/AHCY/DYRK1A/FBXW11/MAPK9/EZH2/CCAR2/OGT	18
GO:0030490	maturation of SSU-rRNA	8/561	6.03e-05	0.00308225	0.00270373	RPS8/UTP20/NGDN/TSR3/NOL11/UTP3/RRP36/UTP23	8
GO:0006403	RNA localization	19/561	7.06e-05	0.00356758	0.00312946	SRRM1/NUP133/MAGOHB/PABPN1/SRSF5/RNPS1/SMG6/IGF2BP1/EIF4A3/UPF1/SEC13/RBM15B/SHQ1/RUVBL1/DHX36/ABCE1/DCP2/XPO5/NUP214	19
GO:1902750	negative regulation of cell cycle G2/M phase transition	12/561	7.4e-05	0.00368769	0.00323481	SYF2/CDK1/PSMC3/PSMB5/TICRR/BLM/PLK1/PSMD3/PSME3/BRCA1/PSMC5/PSMC4	12
GO:1903320	regulation of protein modification by small protein conjugation or removal	19/561	7.49e-05	0.00368769	0.00323481	PARK7/CDC20/SPRTN/MYCBP2/UBE3A/RNF111/FEM1B/PLK1/PHF23/BRCA1/FEM1A/PIN1/PER2/HDAC4/RCHY1/MAD2L1/MAPK9/DERL1/OGT	19
GO:0031058	positive regulation of histone modification	11/561	7.94e-05	0.00380622	0.00333879	LMNA/KMT2A/SNW1/BRCA1/AKAP8/PAF1/PAXBP1/JARID2/AUTS2/KMT2E/OGT	11
GO:0051571	positive regulation of histone H3-K4 methylation	5/561	7.98e-05	0.00380622	0.00333879	KMT2A/SNW1/BRCA1/AUTS2/KMT2E	5
GO:0031570	DNA integrity checkpoint	15/561	8.01e-05	0.00380622	0.00333879	SYF2/CDK1/DNA2/CDKN1B/TIMELESS/TFDP1/WDR76/FEM1B/TICRR/BLM/PLK1/BRCA1/PRMT1/GTSE1/CCAR2	15
GO:0010256	endomembrane system organization	29/561	8.58e-05	0.00402657	0.00353208	TARDBP/LMNA/COG2/EXOC8/CDK1/SEC23IP/RTN3/ZW10/BLOC1S1/TMED3/PLK1/SNF8/VMP1/CSNK1D/EPB41L3/CHMP1B/TRAPPC12/GORASP2/OBSL1/STX16/RBSN/DNAJC13/PDCD10/LMAN2/TJAP1/PPP2R2A/HOOK3/DNM1/UBL4A	29
GO:0000380	alternative mRNA splicing, via spliceosome	10/561	8.9e-05	0.00412765	0.00362074	THRAP3/RBM19/SRSF5/RNPS1/HNRNPL/DYRK1A/RBM15B/REST/WTAP/RBM10	10
GO:0090502	RNA phosphodiester bond hydrolysis, endonucleolytic	10/561	9.95e-05	0.0045651	0.00400447	AGO1/FEN1/UTP20/APEX1/DICER1/SMG6/RPP14/NUDT16/UTP23/AGO2	10
GO:0031056	regulation of histone modification	14/561	0.000105805	0.00479728	0.00420814	SKI/LMNA/KMT2A/SNW1/CTCF/BRCA1/AKAP8/KMT2B/PAF1/PAXBP1/JARID2/AUTS2/KMT2E/OGT	14
GO:0010972	negative regulation of G2/M transition of mitotic cell cycle	11/561	0.000107325	0.00481154	0.00422065	SYF2/CDK1/PSMC3/PSMB5/TICRR/BLM/PSMD3/PSME3/BRCA1/PSMC5/PSMC4	11
GO:0070646	protein modification by small protein removal	22/561	0.000110112	0.00487381	0.00427527	PARK7/CDC20/USP33/CDK1/PSMC3/PSMB5/NEDD8/COPS2/INO80E/PSMD3/PSME3/BRCA1/PSMC5/PSMC4/USP40/JOSD1/RUVBL1/USP53/COPS6/OTUD6B/RAD23B/OGT	22
GO:1903313	positive regulation of mRNA metabolic process	10/561	0.000111157	0.00487381	0.00427527	THRAP3/RBM23/SNW1/LEO1/UPF1/PAF1/SNRNP70/DHX36/YTHDF3/AGO2	10
GO:0071426	ribonucleoprotein complex export from nucleus	13/561	0.00011797	0.0051163	0.00448798	SRRM1/NUP133/MAGOHB/PABPN1/SRSF5/RNPS1/SMG6/EIF4A3/UPF1/SEC13/RBM15B/ABCE1/NUP214	13
GO:0051569	regulation of histone H3-K4 methylation	6/561	0.000123787	0.0053107	0.00465851	KMT2A/SNW1/BRCA1/KMT2B/AUTS2/KMT2E	6
GO:0006406	mRNA export from nucleus	12/561	0.000127062	0.0053107	0.00465851	SRRM1/NUP133/MAGOHB/PABPN1/SRSF5/RNPS1/SMG6/EIF4A3/UPF1/SEC13/RBM15B/NUP214	12
GO:0071427	mRNA-containing ribonucleoprotein complex export from nucleus	12/561	0.000127062	0.0053107	0.00465851	SRRM1/NUP133/MAGOHB/PABPN1/SRSF5/RNPS1/SMG6/EIF4A3/UPF1/SEC13/RBM15B/NUP214	12
GO:0071166	ribonucleoprotein complex localization	13/561	0.000127776	0.0053107	0.00465851	SRRM1/NUP133/MAGOHB/PABPN1/SRSF5/RNPS1/SMG6/EIF4A3/UPF1/SEC13/RBM15B/ABCE1/NUP214	13
GO:0002244	hematopoietic progenitor cell differentiation	15/561	0.00015011	0.00617463	0.00541634	ADAR/PSMC3/KMT2A/JAM3/PSMB5/EML1/SLC7A6OS/PSMD3/PSME3/PSMC5/TCF3/PSMC4/EIF2AK2/DHX36/REST	15
GO:0031145	anaphase-promoting complex-dependent catabolic process	10/561	0.000153115	0.00623396	0.00546839	CDC20/CDK1/PSMC3/PSMB5/PLK1/PSMD3/PSME3/PSMC5/PSMC4/MAD2L1	10
GO:0034968	histone lysine methylation	12/561	0.000164047	0.00661159	0.00579964	ASH1L/LMNA/KMT5B/KMT2A/SNW1/BRCA1/KMT2B/JARID2/AUTS2/KMT2E/EZH2/OGT	12
GO:0051052	regulation of DNA metabolic process	24/561	0.000168476	0.00663491	0.00582009	RNF169/KMT2A/RAD51AP1/DDX11/TIMELESS/TFDP1/TICRR/BLM/CHTF18/SPIRE2/SMG6/BRCA1/AXIN2/SPIRE1/MAP2K7/UPF1/ERCC1/UBE2V1/NUDT16/XRN1/DHX36/DCP2/RFC2/TEX15	24
GO:0009895	negative regulation of catabolic process	22/561	0.00016856	0.00663491	0.00582009	PARK7/TARDBP/THRAP3/MYCBP2/HERC1/TSC2/NUPR1/SF3B3/PHF23/SCO1/IGF2BP1/PHB/AXIN2/PIN1/SNRNP70/HDAC4/DHX36/MAD2L1/HMGCR/CCAR2/RBM10/OGT	22
GO:0042274	ribosomal small subunit biogenesis	9/561	0.000169614	0.00663491	0.00582009	RPS8/RPS24/UTP20/NGDN/TSR3/NOL11/UTP3/RRP36/UTP23	9
GO:0035567	non-canonical Wnt signaling pathway	14/561	0.000176075	0.00682079	0.00598315	AGO1/AP2A2/PSMC3/PSMB5/NKD1/PFN1/AP2B1/PSMD3/PSME3/PSMC5/CSNK1D/PSMC4/RYK/AGO2	14
GO:0000956	nuclear-transcribed mRNA catabolic process	17/561	0.000179745	0.00689598	0.00604911	AGO1/THRAP3/RPS8/RPS24/MAGOHB/RNPS1/SMG6/EIF4A3/RPL17/UPF1/XRN1/DHX36/TTC37/DCP2/HBS1L/PPP2R2A/AGO2	17
GO:0048002	antigen processing and presentation of peptide antigen	16/561	0.000195329	0.0074225	0.00651096	KIF2C/AP2A2/PSMC3/KLC2/SPTBN2/PSMB5/SEC23A/LGMN/DCTN5/AP2B1/PSMD3/PSME3/PSMC5/PSMC4/SEC13/BCAP31	16
GO:0031398	positive regulation of protein ubiquitination	12/561	0.000209868	0.00789974	0.00692959	CDC20/SPRTN/MYCBP2/UBE3A/RNF111/PLK1/PHF23/BRCA1/PIN1/RCHY1/MAPK9/DERL1	12
GO:1903322	positive regulation of protein modification by small protein conjugation or removal	13/561	0.000218246	0.00813835	0.0071389	CDC20/SPRTN/MYCBP2/UBE3A/RNF111/PLK1/PHF23/BRCA1/PIN1/HDAC4/RCHY1/MAPK9/DERL1	13
GO:1901532	regulation of hematopoietic progenitor cell differentiation	10/561	0.000229164	0.00841965	0.00738566	PSMC3/KMT2A/PSMB5/PSMD3/PSME3/PSMC5/TCF3/PSMC4/EIF2AK2/DHX36	10
GO:1904837	beta-catenin-TCF complex assembly	6/561	0.00023001	0.00841965	0.00738566	LEO1/TLE3/AXIN2/RUVBL1/TLE4/TLE1	6
GO:0006888	endoplasmic reticulum to Golgi vesicle-mediated transport	17/561	0.000238855	0.00866391	0.00759992	COPA/COG2/SEC23IP/SPTBN2/ZW10/SEC23A/TMED3/DCTN5/GOSR1/CSNK1D/KDELR1/TRAPPC12/SEC13/LMAN2/CREB3L2/SPTAN1/BCAP31	17
GO:0051568	histone H3-K4 methylation	8/561	0.000252112	0.0090624	0.00794947	ASH1L/KMT2A/SNW1/BRCA1/KMT2B/AUTS2/KMT2E/OGT	8
GO:0043687	post-translational protein modification	24/561	0.000255996	0.00911986	0.00799988	PTP4A2/P3H1/RAB13/DCAF8/PSMC3/DNAJC3/PSMB5/NEDD8/COPS2/FEM1B/MBTPS1/PSMD3/PSME3/PSMC5/FEM1A/PSMC4/OBSL1/STT3B/LAMB2/ASB14/FBXW11/STC2/TULP4/COPS6	24
GO:0002478	antigen processing and presentation of exogenous peptide antigen	15/561	0.00026804	0.00938592	0.00823327	KIF2C/AP2A2/PSMC3/KLC2/SPTBN2/PSMB5/SEC23A/LGMN/DCTN5/AP2B1/PSMD3/PSME3/PSMC5/PSMC4/SEC13	15
GO:1905269	positive regulation of chromatin organization	11/561	0.000268169	0.00938592	0.00823327	LMNA/KMT2A/SNW1/BRCA1/AKAP8/PAF1/PAXBP1/JARID2/AUTS2/KMT2E/OGT	11
GO:0050685	positive regulation of mRNA processing	6/561	0.000278036	0.00964664	0.00846197	THRAP3/SNW1/LEO1/PAF1/SNRNP70/DHX36	6
GO:1902036	regulation of hematopoietic stem cell differentiation	9/561	0.000295664	0.0101698	0.00892091	PSMC3/KMT2A/PSMB5/PSMD3/PSME3/PSMC5/TCF3/PSMC4/EIF2AK2	9
GO:0043984	histone H4-K16 acetylation	5/561	0.000328371	0.0111379	0.00977005	KMT2A/MSL1/BRCA1/AUTS2/OGT	5
GO:0070601	centromeric sister chromatid cohesion	4/561	0.00032939	0.0111379	0.00977005	CTCF/AXIN2/NAA50/NAA10	4
GO:0030177	positive regulation of Wnt signaling pathway	15/561	0.000341987	0.0114666	0.0100585	SKI/PSMC3/CAPRIN2/PSMB5/NKD1/PSMD3/PSME3/PSMC5/AXIN2/CSNK1D/PIN1/PSMC4/ATP6V1C2/RUVBL1/CCAR2	15
GO:0001736	establishment of planar polarity	12/561	0.000360795	0.0118973	0.0104362	AP2A2/PSMC3/PSMB5/NKD1/PFN1/AP2B1/PSMD3/PSME3/PSMC5/PSMC4/RYK/INTU	12
GO:0007164	establishment of tissue polarity	12/561	0.000360795	0.0118973	0.0104362	AP2A2/PSMC3/PSMB5/NKD1/PFN1/AP2B1/PSMD3/PSME3/PSMC5/PSMC4/RYK/INTU	12
GO:1900006	positive regulation of dendrite development	9/561	0.000364106	0.0119081	0.0104457	CAPRIN2/LLPH/PARP6/OBSL1/ITSN1/DHX36/DBN1/DBNL/EZH2	9
GO:0016579	protein deubiquitination	20/561	0.000377311	0.0122396	0.0107365	PARK7/CDC20/USP33/CDK1/PSMC3/PSMB5/NEDD8/INO80E/PSMD3/PSME3/BRCA1/PSMC5/PSMC4/USP40/JOSD1/RUVBL1/USP53/OTUD6B/RAD23B/OGT	20
GO:0034504	protein localization to nucleus	19/561	0.000380866	0.0122553	0.0107503	PARK7/TARDBP/LMNA/NUP133/CDK1/KPNA3/IPO5/TSC2/PLK1/MBTPS1/PIN1/TNPO2/PIK3R2/PAF1/SUMO1/GTSE1/CD2AP/RPF2/NUP214	19
GO:0031647	regulation of protein stability	20/561	0.000394811	0.0126024	0.0110547	PARK7/TARDBP/P3H1/USP33/LMNA/PLK1/PFN1/PHB/GGA3/NCLN/PIN1/SUMO1/USP40/GTSE1/PDCD10/FBXW11/HIP1/TRIM24/CCAR2/DERL1	20
GO:0006353	DNA-templated transcription, termination	9/561	0.000402935	0.0127298	0.0111665	CSTF2T/SNRPF/MTERF2/GTF2H3/PABPN1/MNAT1/POLR3K/POLR2E/CD3EAP	9
GO:0060071	Wnt signaling pathway, planar cell polarity pathway	11/561	0.000405449	0.0127298	0.0111665	AP2A2/PSMC3/PSMB5/NKD1/PFN1/AP2B1/PSMD3/PSME3/PSMC5/PSMC4/RYK	11
GO:0019884	antigen processing and presentation of exogenous antigen	15/561	0.000408376	0.0127298	0.0111665	KIF2C/AP2A2/PSMC3/KLC2/SPTBN2/PSMB5/SEC23A/LGMN/DCTN5/AP2B1/PSMD3/PSME3/PSMC5/PSMC4/SEC13	15
GO:0061136	regulation of proteasomal protein catabolic process	15/561	0.00043283	0.0133875	0.0117435	PARK7/PLK1/NUPR1/SCO1/PSME3/CSNK1D/PSMC4/SUMO1/ARIH2/RCHY1/MAPK9/CCAR2/RAD23B/OGT/BCAP31	15
GO:0006289	nucleotide-excision repair	11/561	0.000438994	0.0134737	0.0118191	GTF2H3/MNAT1/COPS2/RNF111/RBBP8/POLR2E/ERCC1/ISY1/RFC2/COPS6/RAD23B	11
GO:0090175	regulation of establishment of planar polarity	11/561	0.000474833	0.014442	0.0126684	AP2A2/PSMC3/PSMB5/NKD1/PFN1/AP2B1/PSMD3/PSME3/PSMC5/PSMC4/RYK	11
GO:0006476	protein deacetylation	10/561	0.00047778	0.014442	0.0126684	SKI/PHB/AKAP8/SIN3B/SPRED2/PER2/HDAC4/DYRK1A/REST/CCAR2	10
GO:1902275	regulation of chromatin organization	15/561	0.000485521	0.0145656	0.0127769	SKI/LMNA/KMT2A/SNW1/CTCF/BRCA1/AKAP8/KMT2B/PAF1/PAXBP1/JARID2/AUTS2/KMT2E/PHF8/OGT	15
GO:0019882	antigen processing and presentation	17/561	0.000502425	0.0149603	0.013123	KIF2C/AP2A2/PSMC3/KLC2/SPTBN2/PSMB5/SEC23A/LGMN/RAB8B/DCTN5/AP2B1/PSMD3/PSME3/PSMC5/PSMC4/SEC13/BCAP31	17
GO:0018022	peptidyl-lysine methylation	12/561	0.000517741	0.0152322	0.0133616	ASH1L/LMNA/KMT5B/KMT2A/SNW1/BRCA1/KMT2B/JARID2/AUTS2/KMT2E/EZH2/OGT	12
GO:0009896	positive regulation of catabolic process	26/561	0.000519194	0.0152322	0.0133616	PARK7/VPS13D/NRDC/SUPV3L1/AMBRA1/CDKN1B/RBM23/TSC2/PLK1/NUPR1/NKD1/SNF8/GGA3/CSNK1D/UPF1/SUPT5H/PSMC4/SUMO1/PTPN1/ARIH2/DHX36/RCHY1/MAPK9/YTHDF3/AGO2/BCAP31	26
GO:0000462	maturation of SSU-rRNA from tricistronic rRNA transcript (SSU-rRNA, 5.8S rRNA, LSU-rRNA)	6/561	0.000553619	0.0160145	0.0140478	RPS8/UTP20/NGDN/UTP3/RRP36/UTP23	6
GO:0006354	DNA-templated transcription, elongation	11/561	0.000553885	0.0160145	0.0140478	GTF2H3/MNAT1/LEO1/CDK12/POLR2E/PAF1/SUPT5H/CD3EAP/EZH2/CCAR2/NELFB	11
GO:1903312	negative regulation of mRNA metabolic process	9/561	0.000593919	0.0170485	0.0149548	TARDBP/THRAP3/RNPS1/IGF2BP1/AXIN2/SUPT5H/DYRK1A/HNRNPK/RBM10	9
GO:0006360	transcription by RNA polymerase I	8/561	0.000636867	0.0179213	0.0157205	DDX11/GTF2H3/MNAT1/NOL11/POLR2E/CD3EAP/WDR75/PHF8	8
GO:0046782	regulation of viral transcription	8/561	0.000636867	0.0179213	0.0157205	TARDBP/PSMC3/SNW1/POLR2E/SUPT5H/REST/TRIM27/NELFB	8
GO:0048511	rhythmic process	20/561	0.000639153	0.0179213	0.0157205	TARDBP/THRAP3/KDM5B/CDK1/KMT2A/TIMELESS/MYCBP2/UBE3A/RAI1/CSNK1D/TYMS/PER2/AHCY/DYRK1A/FBXW11/MAPK9/EZH2/CCAR2/KDM5C/OGT	20
GO:0042752	regulation of circadian rhythm	11/561	0.000643629	0.0179213	0.0157205	TARDBP/THRAP3/CDK1/TIMELESS/UBE3A/CSNK1D/PER2/FBXW11/MAPK9/EZH2/CCAR2	11
GO:0000070	mitotic sister chromatid segregation	13/561	0.000646785	0.0179213	0.0157205	CDC20/KIF2C/ZWINT/ZW10/PLK1/PHF23/CHMP1B/AKAP8/NAA50/MAD2L1/MAD1L1/SMC5/NAA10	13
GO:0051028	mRNA transport	13/561	0.000688348	0.0189414	0.0166153	SRRM1/NUP133/MAGOHB/PABPN1/SRSF5/RNPS1/SMG6/IGF2BP1/EIF4A3/UPF1/SEC13/RBM15B/NUP214	13
GO:0032784	regulation of DNA-templated transcription, elongation	7/561	0.000693693	0.0189578	0.0166296	LEO1/CDK12/PAF1/SUPT5H/EZH2/CCAR2/NELFB	7
GO:0042773	ATP synthesis coupled electron transport	10/561	0.000724789	0.0196728	0.0172569	PARK7/COA6/CDK1/NDUFV1/NDUFAB1/COQ9/COX6B1/NDUFA10/UQCRC1/NDUFB11	10
GO:0050657	nucleic acid transport	15/561	0.000754713	0.0202101	0.0177282	SRRM1/NUP133/MAGOHB/PABPN1/SRSF5/RNPS1/SMG6/IGF2BP1/EIF4A3/UPF1/SEC13/RBM15B/ABCE1/XPO5/NUP214	15
GO:0050658	RNA transport	15/561	0.000754713	0.0202101	0.0177282	SRRM1/NUP133/MAGOHB/PABPN1/SRSF5/RNPS1/SMG6/IGF2BP1/EIF4A3/UPF1/SEC13/RBM15B/ABCE1/XPO5/NUP214	15
GO:1903050	regulation of proteolysis involved in cellular protein catabolic process	16/561	0.000776168	0.0206461	0.0181106	PARK7/UBE3A/PLK1/NUPR1/SCO1/PSME3/CSNK1D/PSMC4/SUMO1/ARIH2/RCHY1/MAPK9/CCAR2/RAD23B/OGT/BCAP31	16
GO:0045333	cellular respiration	15/561	0.000795914	0.0210311	0.0184483	PARK7/COA6/FH/CDK1/NDUFV1/BLOC1S1/SUCLA2/NDUFAB1/COQ9/COX6B1/NDUFA10/ACO2/UQCRC1/ACO1/NDUFB11	15
GO:0031054	pre-miRNA processing	4/561	0.000845364	0.0221908	0.0194656	AGO1/ADAR/DICER1/AGO2	4
GO:0060218	hematopoietic stem cell differentiation	9/561	0.000853309	0.022253	0.0195201	PSMC3/KMT2A/PSMB5/PSMD3/PSME3/PSMC5/TCF3/PSMC4/EIF2AK2	9
GO:0010639	negative regulation of organelle organization	24/561	0.000860919	0.0223056	0.0195663	SKI/CDC20/LMNA/SPTBN2/ARAP1/ZW10/MNAT1/TSC2/PLK1/NUPR1/SMG6/PFN1/PHF23/BRCA1/ERCC1/DYRK1A/XRN1/MAD2L1/DCP2/JARID2/MAD1L1/SPTAN1/PHF8/NAA10	24
GO:0051438	regulation of ubiquitin-protein transferase activity	7/561	0.000882352	0.0226116	0.0198347	PARK7/CDC20/FEM1B/PLK1/FEM1A/PIN1/MAD2L1	7
GO:0051236	establishment of RNA localization	15/561	0.000884061	0.0226116	0.0198347	SRRM1/NUP133/MAGOHB/PABPN1/SRSF5/RNPS1/SMG6/IGF2BP1/EIF4A3/UPF1/SEC13/RBM15B/ABCE1/XPO5/NUP214	15
GO:0006368	transcription elongation from RNA polymerase II promoter	9/561	0.000930784	0.023655	0.02075	GTF2H3/MNAT1/LEO1/CDK12/POLR2E/PAF1/SUPT5H/EZH2/NELFB	9
GO:0019083	viral transcription	14/561	0.000943739	0.0238324	0.0209056	TARDBP/RPS8/NUP133/RPS24/PSMC3/SNW1/RPL17/POLR2E/SUPT5H/SEC13/REST/TRIM27/NUP214/NELFB	14
GO:0050775	positive regulation of dendrite morphogenesis	6/561	0.00100534	0.0252284	0.0221302	CAPRIN2/PARP6/OBSL1/DHX36/DBN1/DBNL	6
GO:0034976	response to endoplasmic reticulum stress	19/561	0.00105509	0.0263113	0.0230801	PARK7/TARDBP/TXNDC12/LMNA/DDX11/DNAJC3/NUPR1/MBTPS1/PIK3R2/EIF2AK2/GORASP2/CEBPB/PTPN1/STT3B/DNAJB11/STC2/CREB3L2/DERL1/BCAP31	19
GO:0035601	protein deacylation	10/561	0.00106858	0.0264822	0.02323	SKI/PHB/AKAP8/SIN3B/SPRED2/PER2/HDAC4/DYRK1A/REST/CCAR2	10
GO:0140014	mitotic nuclear division	18/561	0.00109784	0.0268542	0.0235563	CDC20/KIF2C/ZWINT/ZW10/CDKN1B/PLK1/PHF23/CHMP1B/PIN1/AKAP8/OBSL1/NAA50/STAG1/MAD2L1/MAD1L1/SMC5/STAG2/NAA10	18
GO:0080182	histone H3-K4 trimethylation	4/561	0.00110054	0.0268542	0.0235563	KMT2A/KMT2B/KMT2E/OGT	4
GO:0090329	regulation of DNA-dependent DNA replication	7/561	0.00110929	0.0268542	0.0235563	TIMELESS/TICRR/BLM/CHTF18/DBF4B/RFC2/STAG2	7
GO:1901796	regulation of signal transduction by p53 class mediator	14/561	0.00111051	0.0268542	0.0235563	DNA2/NOP2/RNF34/BLM/BRCA1/RBBP8/PIN1/SPRED2/DYRK1A/RPF2/RFC2/TAF6/TRIM24/HNRNPK	14
GO:0006282	regulation of DNA repair	11/561	0.00113254	0.0270589	0.0237358	RNF169/RAD51AP1/DDX11/TIMELESS/SPIRE2/BRCA1/AXIN2/SPIRE1/UBE2V1/NUDT16/TEX15	11
GO:0032434	regulation of proteasomal ubiquitin-dependent protein catabolic process	11/561	0.00113254	0.0270589	0.0237358	PARK7/PLK1/CSNK1D/SUMO1/ARIH2/RCHY1/MAPK9/CCAR2/RAD23B/OGT/BCAP31	11
GO:0001738	morphogenesis of a polarized epithelium	12/561	0.00114048	0.0270865	0.02376	AP2A2/PSMC3/PSMB5/NKD1/PFN1/AP2B1/PSMD3/PSME3/PSMC5/PSMC4/RYK/INTU	12
GO:0098732	macromolecule deacylation	10/561	0.0011512	0.0271793	0.0238415	SKI/PHB/AKAP8/SIN3B/SPRED2/PER2/HDAC4/DYRK1A/REST/CCAR2	10
GO:0000723	telomere maintenance	13/561	0.00124276	0.0291683	0.0255862	DNA2/FEN1/APEX1/BLM/SMG6/MAP2K7/UPF1/ERCC1/XRN1/DHX36/DCP2/RFC2/SMC5	13
GO:0050686	negative regulation of mRNA processing	5/561	0.00133329	0.0311101	0.0272895	RNPS1/SUPT5H/DYRK1A/HNRNPK/RBM10	5
GO:0007088	regulation of mitotic nuclear division	13/561	0.00138945	0.0320392	0.0281046	CDC20/ZW10/CDKN1B/PLK1/CHMP1B/PIN1/OBSL1/STAG1/MAD2L1/MAD1L1/SMC5/STAG2/NAA10	13
GO:0016246	RNA interference	4/561	0.00140523	0.0320392	0.0281046	ADAR/DICER1/XPO5/AGO2	4
GO:0098884	postsynaptic neurotransmitter receptor internalization	4/561	0.00140523	0.0320392	0.0281046	EPS15/AP2B1/SCRIB/DNM1	4
GO:0140239	postsynaptic endocytosis	4/561	0.00140523	0.0320392	0.0281046	EPS15/AP2B1/SCRIB/DNM1	4
GO:0000077	DNA damage checkpoint	12/561	0.00145214	0.0329207	0.0288778	SYF2/CDK1/CDKN1B/TFDP1/WDR76/FEM1B/BLM/PLK1/BRCA1/PRMT1/GTSE1/CCAR2	12
GO:0031331	positive regulation of cellular catabolic process	22/561	0.00147961	0.0333539	0.0292578	PARK7/VPS13D/NRDC/SUPV3L1/AMBRA1/RBM23/TSC2/PLK1/NUPR1/CSNK1D/UPF1/SUPT5H/PSMC4/SUMO1/PTPN1/ARIH2/DHX36/RCHY1/MAPK9/YTHDF3/AGO2/BCAP31	22
GO:0033048	negative regulation of mitotic sister chromatid segregation	6/561	0.00149814	0.0335818	0.0294577	CDC20/ZW10/PLK1/MAD2L1/MAD1L1/NAA10	6
GO:0006283	transcription-coupled nucleotide-excision repair	8/561	0.00152867	0.0340747	0.0298901	GTF2H3/MNAT1/COPS2/POLR2E/ERCC1/ISY1/RFC2/COPS6	8
GO:0016577	histone demethylation	5/561	0.00157173	0.0348401	0.0305615	KDM5B/JMJD6/JARID2/KDM5C/PHF8	5
GO:0006260	DNA replication	18/561	0.00159878	0.0352439	0.0309157	SDE2/CDK1/DNA2/RRM1/FEN1/DDX11/TIMELESS/TICRR/BLM/CHTF18/BRCA1/DBF4B/RBBP8/UPF1/GRWD1/RFC2/REPIN1/STAG2	18
GO:0090263	positive regulation of canonical Wnt signaling pathway	12/561	0.00163252	0.03579	0.0313947	PSMC3/CAPRIN2/PSMB5/PSMD3/PSME3/PSMC5/AXIN2/CSNK1D/PIN1/PSMC4/RUVBL1/CCAR2	12
GO:1900182	positive regulation of protein localization to nucleus	8/561	0.00166982	0.0364076	0.0319365	PARK7/TARDBP/CDK1/IPO5/PLK1/PIK3R2/GTSE1/CD2AP	8
GO:0090068	positive regulation of cell cycle process	19/561	0.00176867	0.0383531	0.0336431	CDK1/FEN1/CDKN1B/DDX11/CENPJ/TFDP1/APEX1/BRCA1/DBF4B/PAF1/PRMT1/GTSE1/NUDT16/MAD2L1/MEPCE/KMT2E/EZH2/CSPP1/SMC5	19
GO:2000058	regulation of ubiquitin-dependent protein catabolic process	12/561	0.00183096	0.0392615	0.0344399	PARK7/UBE3A/PLK1/CSNK1D/SUMO1/ARIH2/RCHY1/MAPK9/CCAR2/RAD23B/OGT/BCAP31	12
GO:0034243	regulation of transcription elongation from RNA polymerase II promoter	5/561	0.00184008	0.0392615	0.0344399	LEO1/CDK12/PAF1/EZH2/NELFB	5
GO:0044818	mitotic G2/M transition checkpoint	5/561	0.00184008	0.0392615	0.0344399	SYF2/CDK1/TICRR/BLM/BRCA1	5
GO:0018023	peptidyl-lysine trimethylation	6/561	0.00191654	0.0400736	0.0351522	LMNA/KMT5B/KMT2A/KMT2B/KMT2E/OGT	6
GO:0033046	negative regulation of sister chromatid segregation	6/561	0.00191654	0.0400736	0.0351522	CDC20/ZW10/PLK1/MAD2L1/MAD1L1/NAA10	6
GO:0060999	positive regulation of dendritic spine development	6/561	0.00191654	0.0400736	0.0351522	CAPRIN2/LLPH/ITSN1/DHX36/DBN1/DBNL	6
GO:0007051	spindle organization	13/561	0.00191831	0.0400736	0.0351522	CDC20/STIL/TUBGCP2/EML1/PLK1/CSNK1D/CHMP1B/KIZ/TUBGCP6/STAG1/TUBB/TACC1/STAG2	13
GO:0019080	viral gene expression	14/561	0.00194848	0.0404919	0.0355192	TARDBP/RPS8/NUP133/RPS24/PSMC3/SNW1/RPL17/POLR2E/SUPT5H/SEC13/REST/TRIM27/NUP214/NELFB	14
GO:0042177	negative regulation of protein catabolic process	11/561	0.0021374	0.0428023	0.0375459	PARK7/MYCBP2/SF3B3/SCO1/PHB/PIN1/SNRNP70/MAD2L1/HMGCR/CCAR2/OGT	11
GO:0006482	protein demethylation	5/561	0.00214047	0.0428023	0.0375459	KDM5B/JMJD6/JARID2/KDM5C/PHF8	5
GO:0008214	protein dealkylation	5/561	0.00214047	0.0428023	0.0375459	KDM5B/JMJD6/JARID2/KDM5C/PHF8	5
GO:0031572	G2 DNA damage checkpoint	5/561	0.00214047	0.0428023	0.0375459	SYF2/CDK1/BLM/PLK1/BRCA1	5
GO:2000781	positive regulation of double-strand break repair	5/561	0.00214047	0.0428023	0.0375459	DDX11/TIMELESS/SPIRE2/SPIRE1/NUDT16	5
GO:2000779	regulation of double-strand break repair	8/561	0.00215597	0.0428023	0.0375459	RNF169/RAD51AP1/DDX11/TIMELESS/SPIRE2/SPIRE1/NUDT16/TEX15	8
GO:0032456	endocytic recycling	6/561	0.00215621	0.0428023	0.0375459	EPS15/RAB13/EHD4/SNF8/GGA3/LMTK2	6
GO:0051985	negative regulation of chromosome segregation	6/561	0.00215621	0.0428023	0.0375459	CDC20/ZW10/PLK1/MAD2L1/MAD1L1/NAA10	6
GO:0099637	neurotransmitter receptor transport	6/561	0.00215621	0.0428023	0.0375459	EPS15/SNAP47/AP2B1/HIP1/SCRIB/DNM1	6
GO:0048025	negative regulation of mRNA splicing, via spliceosome	4/561	0.00218201	0.0431001	0.0378071	RNPS1/DYRK1A/HNRNPK/RBM10	4
GO:0097711	ciliary basal body-plasma membrane docking	9/561	0.00222283	0.0436902	0.0383247	SDCCAG8/CDK1/CEP57/CENPJ/CEP152/PLK1/CSNK1D/TUBB/TUBB4B	9
GO:0002474	antigen processing and presentation of peptide antigen via MHC class I	9/561	0.00238909	0.0467277	0.0409893	PSMC3/PSMB5/SEC23A/PSMD3/PSME3/PSMC5/PSMC4/SEC13/BCAP31	9
GO:0032200	telomere organization	13/561	0.0024769	0.0482089	0.0422885	DNA2/FEN1/APEX1/BLM/SMG6/MAP2K7/UPF1/ERCC1/XRN1/DHX36/DCP2/RFC2/SMC5	13
GO:0006521	regulation of cellular amino acid metabolic process	7/561	0.00250719	0.0485617	0.0425979	PARK7/PSMC3/PSMB5/PSMD3/PSME3/PSMC5/PSMC4	7
GO:0042775	mitochondrial ATP synthesis coupled electron transport	9/561	0.00256507	0.0494426	0.0433707	PARK7/CDK1/NDUFV1/NDUFAB1/COQ9/COX6B1/NDUFA10/UQCRC1/NDUFB11	9
GO:0006986	response to unfolded protein	13/561	0.00260322	0.0498916	0.0437646	LMNA/SERPINH1/DDX11/DNAJC3/MBTPS1/EIF2AK2/PTPN1/STT3B/DNAJB11/HSPA4L/STC2/CREB3L2/DERL1	13
GO:1900180	regulation of protein localization to nucleus	10/561	0.00261569	0.0498916	0.0437646	PARK7/TARDBP/LMNA/CDK1/IPO5/PLK1/PIN1/PIK3R2/GTSE1/CD2AP	10
GO:0015931	nucleobase-containing compound transport	16/561	0.00265171	0.0498916	0.0437646	SRRM1/NUP133/MAGOHB/PABPN1/SRSF5/RNPS1/SMG6/IGF2BP1/EIF4A3/UPF1/SEC13/RBM15B/ABCE1/XPO5/NUP214/SLC25A6	16
GO:0060828	regulation of canonical Wnt signaling pathway	18/561	0.00265436	0.0498916	0.0437646	PSMC3/CAPRIN2/PFDN5/CHD8/PSMB5/TLE3/NKD1/PSMD3/PSME3/PSMC5/AXIN2/CSNK1D/PIN1/PSMC4/RUVBL1/CCAR2/TLE4/TLE1	18
GO:0060261	positive regulation of transcription initiation from RNA polymerase II promoter	4/561	0.00266339	0.0498916	0.0437646	PSMC3/PSMC5/PSMC4/DHX36	4
GO:1901673	regulation of mitotic spindle assembly	4/561	0.00266339	0.0498916	0.0437646	PLK1/CHMP1B/STAG1/STAG2	4
GO:0019886	antigen processing and presentation of exogenous peptide antigen via MHC class II	9/561	0.00275116	0.0503839	0.0441964	KIF2C/AP2A2/KLC2/SPTBN2/SEC23A/LGMN/DCTN5/AP2B1/SEC13	9
GO:0043254	regulation of protein-containing complex assembly	24/561	0.00276095	0.0503839	0.0441964	PARK7/HAX1/PSMC3/SPTBN2/PEX5/CDKN1B/GTF2H3/SPIRE2/PFN1/PSMC5/SPIRE1/NCLN/PSMC4/ERCC1/TRAPPC12/EIF2AK2/SUMO1/DYRK1A/DBN1/MAPK9/TRIM27/VPS41/DBNL/SPTAN1	24
GO:0045876	positive regulation of sister chromatid cohesion	3/561	0.00276543	0.0503839	0.0441964	FEN1/DDX11/SMC5	3
GO:0070341	fat cell proliferation	3/561	0.00276543	0.0503839	0.0441964	TFDP1/PER2/E2F3	3
GO:0070344	regulation of fat cell proliferation	3/561	0.00276543	0.0503839	0.0441964	TFDP1/PER2/E2F3	3
GO:1903862	positive regulation of oxidative phosphorylation	3/561	0.00276543	0.0503839	0.0441964	PARK7/CDK1/NUPR1	3
GO:0022904	respiratory electron transport chain	10/561	0.00278532	0.0505156	0.0443119	PARK7/COA6/CDK1/NDUFV1/NDUFAB1/COQ9/COX6B1/NDUFA10/UQCRC1/NDUFB11	10
GO:0006370	7-methylguanosine mRNA capping	5/561	0.00284607	0.0513839	0.0450736	GTF2H3/MNAT1/POLR2E/SUPT5H/CMTR1	5
GO:0090090	negative regulation of canonical Wnt signaling pathway	13/561	0.00287169	0.0516128	0.0452744	PSMC3/PFDN5/CHD8/PSMB5/TLE3/NKD1/PSMD3/PSME3/PSMC5/AXIN2/PSMC4/TLE4/TLE1	13
GO:0000280	nuclear division	23/561	0.00295754	0.0529175	0.0464188	CDC20/KIF2C/ZWINT/ZW10/CDKN1B/PLK1/FANCA/SPIRE2/PHF23/CHMP1B/SPIRE1/PIN1/AKAP8/OBSL1/FANCD2/NAA50/STAG1/MAD2L1/MAD1L1/TEX15/SMC5/STAG2/NAA10	23
GO:1905330	regulation of morphogenesis of an epithelium	13/561	0.00316235	0.0550426	0.048283	AP2A2/PSMC3/PSMB5/NKD1/PFN1/AP2B1/PSMD3/PSME3/PSMC5/PSMC4/FOXP1/RYK/RREB1	13
GO:0061003	positive regulation of dendritic spine morphogenesis	4/561	0.00321281	0.0550426	0.048283	CAPRIN2/DHX36/DBN1/DBNL	4
GO:0071459	protein localization to chromosome, centromeric region	4/561	0.00321281	0.0550426	0.048283	CDK1/ZW10/CTCF/TRAPPC12	4
GO:0007094	mitotic spindle assembly checkpoint	5/561	0.00325565	0.0550426	0.048283	CDC20/ZW10/PLK1/MAD2L1/MAD1L1	5
GO:0009452	7-methylguanosine RNA capping	5/561	0.00325565	0.0550426	0.048283	GTF2H3/MNAT1/POLR2E/SUPT5H/CMTR1	5
GO:0016601	Rac protein signal transduction	5/561	0.00325565	0.0550426	0.048283	HACD3/NISCH/DBNL/AUTS2/OGT	5
GO:0017004	cytochrome complex assembly	5/561	0.00325565	0.0550426	0.048283	COA6/COX20/SCO1/TTC19/COX17	5
GO:0031577	spindle checkpoint	5/561	0.00325565	0.0550426	0.048283	CDC20/ZW10/PLK1/MAD2L1/MAD1L1	5
GO:0033120	positive regulation of RNA splicing	5/561	0.00325565	0.0550426	0.048283	THRAP3/SRSF5/SNW1/SNRNP70/DYRK1A	5
GO:0036260	RNA capping	5/561	0.00325565	0.0550426	0.048283	GTF2H3/MNAT1/POLR2E/SUPT5H/CMTR1	5
GO:0043276	anoikis	5/561	0.00325565	0.0550426	0.048283	ITGB1/TFDP1/TSC2/PTRH2/TLE1	5
GO:0071173	spindle assembly checkpoint	5/561	0.00325565	0.0550426	0.048283	CDC20/ZW10/PLK1/MAD2L1/MAD1L1	5
GO:0071174	mitotic spindle checkpoint	5/561	0.00325565	0.0550426	0.048283	CDC20/ZW10/PLK1/MAD2L1/MAD1L1	5
GO:0000184	nuclear-transcribed mRNA catabolic process, nonsense-mediated decay	10/561	0.00334751	0.0561789	0.0492798	RPS8/RPS24/MAGOHB/RNPS1/SMG6/EIF4A3/RPL17/UPF1/DCP2/PPP2R2A	10
GO:0030111	regulation of Wnt signaling pathway	21/561	0.00336344	0.0561789	0.0492798	SKI/PSMC3/CAPRIN2/PFDN5/CHD8/PSMB5/TLE3/TSC2/NKD1/PSMD3/PSME3/PSMC5/AXIN2/CSNK1D/PIN1/PSMC4/ATP6V1C2/RUVBL1/CCAR2/TLE4/TLE1	21
GO:0002495	antigen processing and presentation of peptide antigen via MHC class II	9/561	0.0033742	0.0561789	0.0492798	KIF2C/AP2A2/KLC2/SPTBN2/SEC23A/LGMN/DCTN5/AP2B1/SEC13	9
GO:1903362	regulation of cellular protein catabolic process	16/561	0.00337918	0.0561789	0.0492798	PARK7/UBE3A/PLK1/NUPR1/SCO1/PSME3/CSNK1D/PSMC4/SUMO1/ARIH2/RCHY1/MAPK9/CCAR2/RAD23B/OGT/BCAP31	16
