# Supplementary material for: Regulation of the WNT-CTNNB1 signaling pathway by severe fever with thrombocytopenia syndrome virus in a cap-snatching manner
Source: mBio. 2023 Oct 26;14(6):e01688-23. doi: 10.1128/mbio.01688-23 (PMC10746258; doi:10.1128/mbio.01688-23)
Supplement: Table S3 — Primers used in qRT-PCR experiments. [file mbio.01688-23-s0004.xlsx]

## Sheet: Sheet1
Table S3. Primers used in qPCR experiments
Gene	Forward sequence (5'-3')	Reverse sequence (5'-3')
GAPDH	GAAGGTGAAGGTCGGAGTC	GAAGATGGTGATGGGATTTC
U6	CTCGCTTCGGCAGCACA	AACGCTTCACGAATTTGCGT
ACTB	TACCACTGGCATCGTGATGGAC	CTCGGTGAGGATCTTCATGAGGT
SFTSV-NP	TGGCAAGATGCCTTCACCAA	AGCCACTTCACCCGAACATC
AXIN2	ATCCAGTCGGTGATGGAGGA	GGAGATAGCCACACACGACC
TCF7	CGAGAAGAGCAGGCCAAGTA	TTGGTGCTTTTCCCTCGACC
NKD1	ACGTGTTGAGAGACACGCTC	GTTCGCTCACTCTCTCCATCTT
CCND1	TCCCGCTGGCCATGAACTA	GTCAGGGGGATGGTCTCCTTC
CTNNB1	AAAGCGGCTGTTAGTCACTGG	CGAGTCATTGCATACTGTCCA
DVL2	TCCGACACACCGTCAACAAG	GCCATCGTTGTCATTGAGAGA
LEF1	GGAGGCCTCTACAACAAGGG	GATGTTCTCGGGATGGGTGG
BCL9	CATAGGACCCGACCACCTTG	GAGGGAACACTGCTGGACAA
BCL9L	AGGCAACCAGATACAACGGG	CATAGGGGGCAAGTCTTCGG
WNT7A	TGCCCGGACTCTCATGAA	GTGTGGTCCAGCACGTCTTG
WNT10B	TTGATACCCACAACCGCAAT	GTGCTCGCTCACAGAAGTCAGG
Mouse-GAPDH	AGGTCGGTGTGAACGGATTTG	TGTAGACCATGTAGTTGAGGTCA
